# Supplementary material for: The Economic Landscape of Global Rabies: A Scoping Review and Future Directions
Source: Trop Med Infect Dis. 2025 Aug 6;10(8):222. doi: 10.3390/tropicalmed10080222 (PMC12389904; doi:10.3390/tropicalmed10080222)
Supplement: Supplementary file 1 [file tropicalmed-10-00222-s001.zip]

Archive with 2 entries (2 files):
- Global Rabies Economics Scoping Review—Master Database 2025.xlsx
- PRISMA-ScR-Fillable-Checklist_The Economic Landscape of Global Rabies.pdf
