# Supplementary material for: The Economic Landscape of Global Rabies: A Scoping Review and Future Directions
Source: Trop Med Infect Dis. 2025 Aug 6;10(8):222. doi: 10.3390/tropicalmed10080222 (PMC12389904; doi:10.3390/tropicalmed10080222)
Supplement: Supplementary file 1 [file tropicalmed-10-00222-s001.zip › Global Rabies Economics Scoping Review—Master Database 2025.xlsx]

## Sheet: Sheet1
First Author	References	Item Type	Pub Year	First Author.1	All Authors	Title	Publication Title	First Author Agency	Agency Funding Research (if stated)	ISSN or ISBN	DOI	Primary Non-Human Species	Location- Continent	Location- Country	Location-State/Region/Etc	Category	Abstract	Objective of Study	Methods	Years (covered in study/data used)	Formal Benefit-Cost Included?	Economic Analysis Notes	Funding Source	First Author Institution
Abbas, S.S.	[26]	Journal Article	2014	Abbas, S.S.	Abbas, S.S.; Kakkar, M.; Rogawski, E.T.	Costs Analysis of a Population Level Rabies Control Programme in Tamil Nadu, India	PLoS Neglected Tropical Diseases	Public Health Foundation of India	The authors did not receive any external funds specific to this study. However, World Health Organization country office in India supported several activities related to the study, including state visits and expert consultations through grants APW SE/09/237117, DFC 2011/148376-0 and IND-2012-Z2-APW-0001. The funders had no role in study design, data collection and analysis, decision to publish, o…		10.1371/journal.pntd.0002721	Dog	Asia	India	Tamil Nadu	Modeling	The study aimed to determine costs to the state government of implementing different interventions for controlling rabies among the entire human and animal populations of Tamil Nadu. This built upon an earlier assessment of Tamil Nadu's efforts to control rabies. Anti-rabies vaccines were made available at all health facilities. Costs were estimated for five different combinations of animal and h…	The study aimed to determine costs to the state government of implementing different interventions for controlling rabies among the entire human and animal populations of Tamil Nadu. This built upon an earlier assessment of Tamil Nadu’s efforts to control rabies.	Activity-based costing to assesss intervention costs.	2008-2012	No		The authors did not receive any external funds specific to this study. However, World Health Organization country office in India supported several activities related to the study, including state visits and expert consultations through grants APW SE/09/237117, DFC 2011/148376-0 and IND-2012-Z2-APW-0001. The funders had no role in study design, data collection and analysis, decision to publish, o…	PHFI Public Health Foundation of India
Abbasi, M.	[27]	Journal Article	2018	Abbasi, M.	Abbasi, M.; Barfar, E.; Hazratian, T.; Abbasi, R.	Estimating the cost of prevention and control of rabies: a case study in the northwest of Iran	Evidence Based Health Policy, Management & Economics	Department of Medical Entomology and Vector Control, School of Public Health, Tehran University of Medical Sciences, Tehran, Iran	Not Explicitly Stated - This article is part of the Master of Public Health thesis, which was registered with the code of 5059 in 2012 at the Research and Technology Department of Tehran University of Medical Science	25385070		Dog, Livestock	Asia	Iran	Ahar	Case Studies	Background: The significance of rabies is due to high mortality rate, economic damage caused by livestock loss, and high costs of treatment. Considering the economic problems in developing countries as well as the lack of resources and facilities, economic assessments will be very useful in obtaining the necessary financial information. Therefore, the present study aims to estimate the cost of pr…	Estimate cost of prevention and control of rabies during 2010-2011 and 2011-2012.	Calculated costs from various sources (registries and records) and societal cost perspectives.	2010-2012	No		Not Explicitly Stated - This article is part of the Master of Public Health thesis, which was registered with the code of 5059 in 2012 at the Research and Technology Department of Tehran University of Medical Science	TUMS Department of Medical Entomology and Vector Control, School of Public Health, Tehran University of Medical Sciences, Tehran, Iran
Aicha, E.	[28]	Conference Paper	2019	Aicha, E.	Aicha, E.	Economic impact of animal and human rabies prevention and control in Tunisia between 2012 and 2016	INTERNATIONAL JOURNAL OF INFECTIOUS DISEASES	National centre of zoosanitary vigilance, Tunis/TN	Not Explicitly Stated		10.1016/j.ijid.2018.11.101	Dog, Livestock	Africa	Tunisia	-	Modeling - Retrospective	Purpose: The main purpose of this study was to estimate the cost of various interventions and to quantify the economic impacts of rabies in Tunisia. Methods & Materials: The differents calculated costs are divided into 3 categories: - The total cost of the disease management which includes: The cost of vaccination, the slaughter of stray dogs and the cost of human rabies control. - The cost of su…	To estimate the cost of various interventions and to quantify the economic impacts of rabies in Tunisia.	data was collected from the statistics of the ministry of agriculture, the ministry of interior and the ministry of public health.	2012-2016	No		Not Explicitly Stated	CNVZ National centre of zoosanitary vigilance, Tunis/TN
Amparo, A.C.B.	[29]	Journal Article	2018	Amparo, A.C.B.	Amparo, A.C.B.; Jayme, S.I.; Roces, M.C.R.; Quizon, M.C.L.; Villalon, E.E.S.; Quiambao, B.P.; Baquilod, M.S.; Hernandez, L.M.; Taylor, L.H.; Nel, L.H.	The evaluation of operating Animal Bite Treatment Centers in the Philippines from a health provider perspective	PLoS ONE	Global Alliance for Rabies Control, Sta. Rosa City	The Global Alliance for Rabies Control (USA) received funds from GlaxoSmithKline Biologicals SA (Belgium) to undertake the study. ACBA, SIJ, LHT, MCR, and MCLQ were funded proportionate to their time spent on the study. The funder had no role in study design, data collection and analysis, decision to publish, or preparation of the manuscript.		10.1371/journal.pone.0199186	Dog	Asia	Philippines	-	Case Studies	Background The Philippine government has an extensive network of 513 Animal Bite Treatment Centers (ABTCs) to supply rabies post exposure prophylaxis (PEP), reaching over 1 million bite victims in 2016. The network was evaluated using a review of existing national and provincial data, key informant interviews and surveys in sample ABTCs to determine the cost-effectiveness of this network in preve…	To estimate the economic impacts of canine rabies in Latin America, Africa and Asia - Animal Bite Treament Centers (ABTCs).	Key informant interviews, review of national and local data on ABTC operations - both variable and fixed costs.	2016	No		The Global Alliance for Rabies Control (USA) received funds from GlaxoSmithKline Biologicals SA (Belgium) to undertake the study. ACBA, SIJ, LHT, MCR, and MCLQ were funded proportionate to their time spent on the study. The funder had no role in study design, data collection and analysis, decision to publish, or preparation of the manuscript.	GARC Global Alliance for Rabies Control, Sta. Rosa City
Anderson, A.	[30]	Journal Article	2019	Anderson, A.	Anderson, A.; Kotzé, J.; Shwiff, S. A.; Hatch, B.; Slootmaker, C.; Conan, A.; Knobel, D.; Nel, L. H.	A bioeconomic model for the optimization of local canine rabies control	PLoS Neglected Tropical Diseases	USDA APHIS NWRC	USDA	19352727	10.1371/journal.pntd.0007377	Dog	North America	USA	-	Modeling - Prospective	We present a new modeling tool that can be used to maximize the impact of canine rabies management resources that are available at the local level. The model is accessible through a web-based interface that allows for flexibility in the management strategies that can be investigated. Rabies vaccination, sterilization, chemo-contraception, and euthanasia can be specified and limited to specific de…	To build a tool that can be used in applied settings to answer practical questions about how to best manage canine rabies in South Africa and elsewhere. We illustrated the application ofthe model by examining several alternative management strategies inan area ofMpumalanga Province, South Africa.	Bioeconomic model that optimizes rabies control in canine populations. Simulates effectiveness of various approaches under varying budget contraints and dog demographic factors. Applied to Hluvukani, Mpumalanga Provine, South Africa.	2012-2017	No		USDA	USDA APHIS NWRC
Anderson, A.	[31]	Journal Article	2014	Anderson, A.	Anderson, A.; Shwiff, S.; Gebhardt, K.; Ramírez, A.J.; Shwiff, S.; Kohler, D.; Lecuona, L.	Economic evaluation of vampire bat (Desmodus rotundus) rabies prevention in Mexico	Transboundary and Emerging Diseases	USDA APHIS NWRC	Not Explicitly Stated		10.1111/tbed.12007	Bat	North America	Mexico	-	Modeling - Prospective	Vampire bat rabies causes significant impacts within its endemic range in Mexico. These impacts include livestock mortality, animal testing costs, post-exposure prophylaxis costs, and human mortality risk. Mitigation of the impacts can be achieved by vaccinating livestock and controlling vampire bat populations. A benefit-cost analysis was performed to examine the economic efficiency of these met…	A benefit-cost analysis was performed to examine the economic efficiency of methods of mitigation of vampire bat rabies in Mexico, and Monte Carlo simulations were used to examine the impact that uncertainty has on the analysis.	Evaluates economic efficiency of two methods - cattle vaccinatio nand vampire bat control. Benefit-Cost Analysis (BCA) from private and societal perspectives performed - including PEP. Monte Carlo simulation used to assess variability in outcomes.	1997-2006	Yes		Not Explicitly Stated	USDA APHIS NWRC
Anderson, A.	[3]	Journal Article	2015	Anderson, A.	Anderson, A.; Shwiff, S.A.	The Cost of Canine Rabies on Four Continents	Transboundary and Emerging Diseases	USDA APHIS NWRC	Not Explicitly Stated		10.1111/tbed.12168	Dog, Livestock (Cattle)	Global	Global	Latin America, Africa and Asia	Modeling - Prospective	We estimated the economic impacts of canine rabies in Latin America, Africa and Asia. Direct and indirect costs of rabies post-exposure prophylaxis, dog vaccination and control, rabies diagnostic testing and cattle mortality-related costs were accounted for. The number of human deaths was updated from previous estimates based on population growth, and the costs associated with the risk of human m…	The purpose of this study was to extend current estimates of the economic impact of canine rabies by accounting for remaining impacts in Latin America and incorporating the cost of human mortality risk.	Used data on direct and indirect costs, monte carlo simulation to estimate uncertainty.		No		Not Explicitly Stated	USDA APHIS NWRC
Anderson, Aaron	[32]	Journal Article	2014	Anderson, Aaron	Anderson, Aaron; Shwiff, Steven S.; Shwiff, Stephanie A.	Economic Impact of the Potential Spread of Vampire Bats into South Texas	Proceedings of the Vertebrate Pest Conference	USDA APHIS NWRC	Not Explicitly Stated	0507-6773	10.5070/V426110474	Bat, Livestock (Cattle)	North America	USA	Texas	Modeling - Prospective	Rabies transmitted by the common vampire bat is a major public health concern in subtropical and tropical areas of Latin America, and there is some concern that the species will eventually spread into south Texas. The objective of this study was to estimate the total economic impact of the potential spread of vampire bats into south Texas. Data on livestock populations and values in the relevant …	The objective of this study was to estimate the total economic impact of the potential spread of vampire bats into south Texas.	Used county-level data on livestock (populations, mortality) and IMPLAN economic model to estimate direct and secondary imapcts.	2014	No		Not Explicitly Stated	USDA APHIS NWRC
Anothaisintawee, T.	[15]	Journal Article	2019	Anothaisintawee, T.	Anothaisintawee, T.; Julienne Genuino, A.; Thavorncharoensap, M.; Youngkong, S.; Rattanavipapong, W.; Meeyai, A.; Chaikledkaew, U.	Cost-effectiveness modelling studies of all preventive measures against rabies: A systematic review	Vaccine	Ramathibodi Hospital - Faculty of Medicine, Department of Family Medicine	Not Explicitly Stated		10.1016/j.vaccine.2018.11.071	Dog	Global	Global	-	Reviews - Systematic	Rabies is one of the most feared infectious diseases worldwide, predominantly occurring in Asia and Africa where rabies is endemic in domestic dog populations. Whereas previous studies have demonstrated mass dog vaccination and post-exposure prophylaxis (PEP) as the most effective control strategies, successful rabies elimination has yet to be realized as these recognized effective interventions …	Systematic review aimed to identify all existing cost-effectiveness modelling studies of all preventive measures for rabies, assess the quality of individual rabies models as well as generate a synthesis of key findings.	Systematic review	1975-2017	No		Not Explicitly Stated	Ramathibodi Hospital - Faculty of Medicine, Department of Family Medicine
Anyiam, F.	[33]	Journal Article	2017	Anyiam, F.	Anyiam, F.; Lechenne, M.; Mindekem, R.; Oussigéré, A.; Naissengar, S.; Alfaroukh, I.O.; Mbilo, C.; Moto, D.D.; Coleman, P.G.; Probst-Hensch, N.; Zinsstag, J.	Cost-estimate and proposal for a development impact bond for canine rabies elimination by mass vaccination in Chad	Acta Tropica	Swiss Tropical and Public Health Institute	This work has been funded by the UBS Optimus Foundation as part of the Global Alliance for Rabies Control (GARC).		10.1016/j.actatropica.2016.11.005	Dog	Africa	Chad	-	Modeling - Prospective	Close to 69,000 humans die of rabies each year, most of them in Africa and Asia. Clinical rabies can be prevented by post-exposure prophylaxis (PEP). However, PEP is commonly not available or not affordable in developing countries. Another strategy besides treating exposed humans is the vaccination of vector species. In developing countries, the main vector is the domestic dog, that, once infecte…	The present study intends to contribute to the efforts of PARACON by estimating the cost of canine rabies elimination on a national scale for an African country by providing a comprehensive cost estimate and a proposal for a DIB for the elimination of canine rabies in Chad.	Monte Carlo simultation - sost estimation and finance proposal for a notional canine rabies elimination program in Chad		Yes		This work has been funded by the UBS Optimus Foundation as part of the Global Alliance for Rabies Control (GARC).	SwissTPH - Swiss Tropical and Public Health Institute
Asokkumar, M.	[34]	Journal Article	2016	Asokkumar, M.	Asokkumar, M.; Ganesan, P.I.; Sekar, M.; Anuradha, P.; Balakrishnan, S.	Vaccination studies against rabies in farm and pet animals using different immunization routes	Indian Veterinary Journal	Madras Veterinary College, Department of Veterinary Epidemiology & Preventive Medicine				Dog, Livestock (Cattle, Goat)	Asia	India	Tamil Nadu	Case Studies	The efficacy of intradermal route of anti-rabies vaccination in dogs, cattle and goats was evaluated in both pre and post exposure prophylaxis. The intradermal route's efficacy of anti rabies vaccine was compared with intramuscular and subcutaneous routes. The intradermal route was found to be economical, cost effective since it requires only 10-20% of volume of the vaccine to produce the immunit…	Evaluate efficacy of different immunization routes (SQ, IM, ID) for rabies vaccination and to determine cost-effectiveness of prophylaxis.	Compared pre- and post- prophylaxis and vaccination routes. Antibodies measured on days 0, 14, 28 pv using RFFIT.	2015	No		MISSING	Madras Veterinary College, Department of Veterinary Epidemiology & Preventive Medicine
Aubert, M.F.A.	[35]	Journal Article	1999	Aubert, M.F.A.	Aubert, M.F.A.	Costs and benefits of rabies control in wildlife in France	OIE Revue Scientifique et Technique	WHO Collaborating Centre for Research and Management on Zoonoses Control, OIE Reference Laboratory for Rabies	Not Explicitly Stated		10.20506/rst.18.2.1174	Fox	Europe	France	-	Modeling - Retrospective and Prospective	The author presents an evaluation of the cost of wildlife rabies in France. This study included the vaccination of domestic animals, the reinforcement of epidemiological surveillance networks and the support provided to diagnostic laboratories, the expenses associated with outbreaks of rabies (animal losses and associated economic losses), the clinical observation of those animals which had bitte…	Evaluate costs and benefits of cotrolling rabies in foxes, comparing fox culling and ORV to determine most cost-effective and sustainable method. The author presents an evaluation of the cost of wildlife rabies in France. This paper describes the approach taken and evaluates the robustness of the evaluations that were proposed in 1988 and 1993.	Estimates costs with culling/vaccination over mult-year period and projects long-term impacts.	1986, 1988, 1993, 1999	Yes		Not Explicitly Stated	WHO - Collaborating Centre for Research and Management on Zoonoses Control, OIE Reference Laboratory for Rabies
Babazadeh, T.	[36]	Journal Article	2016	Babazadeh, T.	Babazadeh, T.; Nikbakhat, H. A.; Daemi, A.; Yegane-Kasgari, M.; Ghaffari-Fam, S.; Banaye-Jeddi, M.	Epidemiology of acute animal bite and the direct cost of rabies vaccination	Journal of Acute Disease	Health Education and Health Promotion and Student Research Committee, School of Health, Tabriz University of Medical Sciences, Tabriz, Iran	Not Explicitly Stated	22216189	10.1016/j.joad.2016.08.019	Dog, Cat, Wolf, Fox	Asia	Iran	Chalderan City	Case Studies	Objective: To describe the epidemiological aspects of animal bites and to calculate the financial burden resulting from rabies vaccination in Chalderan City. Methods: In this cross-sectional study, records of all victims of animal bites in a seven-year period were reviewed. Studied variables included demographic information of victims, biters' profile, time and place patterns, clinical aspects of…	To describe the epidemiological aspects of animal bites and to calculate the financial burden resulting from rabies vaccination in Chalderan City.	Cross-sectional study reviewed records of bite incidents and collected various data (demographic, location, costs). Statistical analysis used to observe trends/demographic patterns in bite incidents.	2008-2014	No		Not Explicitly Stated	Health Education and Health Promotion and Student Research Committee, School of Health, Tabriz University of Medical Sciences, Tabriz, Iran
Bastille-Rousseau	[22]	Journal Article	2024	Bastille-Rousseau	Bastille-Rousseau, G., Gorman, N.T., McClure, K.M., Nituch, L., Buchanan, T., Chipman, R.B., Gilbert, A.T. and Pepin, K.M.	Assessing the efficiency of local rabies vaccination strategies for raccoons (Procyon lotor) in an urban setting						Raccoon	North America	Canada	Hamilton, Ontario	Modeling - Prospective	Raccoon rabies virus (RRV) has been managed using multiple vaccination strategies, including oral rabies vaccination and trap-vaccinate-release (TVR). Identifying a rabies vaccination strategy for an area is a nontrivial task. Vaccination strategies differ in the amount of effort and monetary costs required to achieve a particular level of vaccine seroprevalence (efficiency). Simulating host move…	To evaluate the efficiency of different rabies vaccination strategies (ORV, TNR) in an urban raccoon population by assessing seroprevalence and cost.	Simulation model (raccoon movement), 560 different strategies assessed combining ORV and TNR strategies (hand baiting, helicopter, stations) - GPS data used to model movement patterns, vaccination campaigns simualted across urban area	2015-2024	No - CEA		MISSING	Cannot determine
Batan, I. W.	[37]	Journal Article	2014	Batan, I. W.	Batan, I. W.; Lestyorini, Y.; Milfa, S.; Iffandi, C.; Nasution, A. A.; Faiziah, N.; Rasdiyanah; Herbert; Palgunadi, N. W. L.; Suatha, I. K.; Kardena, I. M.	Economic losses of rabies in Bali	Jurnal Veteriner	Laboratorium Diagnosis Klinik Hewan	Directorate General of Higher Education, Ministry of Education and Culture and the Chancellor of Udayana University who supported this research through the RM Unud Fund, with Research Assignment Agreement Letter No 53/UN/14.2/PNL 01.03.00/2013	14118327		Dog	Asia	Indonesia	Bali	Modeling - Retrospective	The purpose of this study was to analyze the economic losses due to rabies outbreak on human and dogin the province of Bali in 2008-2011. The data used in this research were obtained from the Department of Health, Department of Animal Husbandry and Animal Health in district level, and the province of Bali, Disease of Investigation Centre of Denpasar, mass media (BaliPost), as well as interviews w…	To analyze the economic losses due to rabies outbreak on human and dog in the province of Bali in 2008-2011.	Economic modeling to assess direct and indirect costs of rabies. Data from various local health and vet departments, and media interviews with bite victims.	2008-2011	No		Directorate General of Higher Education, Ministry of Education and Culture and the Chancellor of Udayana University who supported this research through the RM Unud Fund, with Research Assignment Agreement Letter No 53/UN/14.2/PNL 01.03.00/2013	Laboratorium Diagnosis Klinik Hewan
Bätza, H. J.	[38]	Conference Paper	2012	Bätza, H. J.	Bätza, H. J.	Cost of national wildlife rabies elimination programmes		Federal Ministry of Food, Agriculture and Consumer Protection	Not Explicitly Stated	978-92-9044-896-9		Fox	Europe	Germany	-	Modeling - Retrospective	From the beginning of the oral vaccination campaigns in Germany in 1989, until Germany was officially declared rabies-free in 2008, approximately 77 million baits were sited in the field, costing approximately 74.4 million Euros (Euro). If the expenses incurred during the early years of rabies control, between 1983 and 1988, are included, the total costs are nearer to Euro 83.8 million. Between 2…	Summary of costs of oral vaccination campaigns 1989-2008 in Germany.	Calculated costs from rabies control using public records.	1983-2008	No		Not Explicitly Stated	Federal Ministry of Food, Agriculture and Consumer Protection
Bedeković, T.	[39]	Journal Article	2019	Bedeković, T.	Bedeković, T.; Šimić, I.; Krešić, N.; Lojkić, I.	Influence of different factors on the costs and benefits of oral vaccination of foxes against rabies	Zoonoses and Public Health	Croatian Veterinary Institute, Zagreb, Croatia	Not Explicitly Stated		10.1111/zph.12587	Fox, Dog	Europe	Croatia	-	Modeling - Retrospective	The oral rabies vaccination (ORV) programme is the most widespread vaccination programme that is implemented in the European Union and targets wildlife diseases. The size of the project requires significant financial resources, so a cost–benefit analysis is necessary to establish the economic value of the project. We summarized all ORV costs during the period 2011–2016 in Croatia, calculated all …	To assess costs and benefits of ORV programs fo foxes and determine economic impacts based on control measures.	Analyzed ORV campaign costs and calculates a cost-benefit ratio to evaluate economic efficiency (multiple simulations with different vaccination intervals for dogs).	2011-2016	Yes		Not Explicitly Stated	Croatian Veterinary Institute, Zagreb, Croatia
Bellani, L.	[40]	Journal Article	1975	Bellani, L.	Bellani, L.; Gagliardi, G.; Mantovani, A.; Morganti, L.; Prosperi, S.; Sanguinetti, V.	Epidemiology, socio-economic importance and control of rabies in Italy	Veterinaria Italiana	Public Health Department Italy - Istituto Zooprofilattico Sperimentale delle Venezie	Translation Needed			Dog, Cat, Livestock, Fox	Europe	Italy		Case Studies	Translation: After the Second World War there was a resurgence of rabies in Italy and in 1947, 87 human cases were reported. The control of stray animals and the vaccination of dogs were subsequently intensified. Except for a few sporadic cases, rabies has disappeared from Northern Italy since 1957 and from Central Italy since 1970; No new cases have been reported in Southern Italy since March 19…	Translation: To assess the epidemiological situation and socio-economic importance of rabies in Italy, including tracking disease spread, control measures, and associated costs.	Data collection from various records, geographic tracking of cases, temporaril analysis of cases from 1967-1974, cost analysis (not CEA/CBA) of control methods	1967-1974	No	The paper provides detailed cost information about rabies control in Italy but focuses on descriptive epidemiology and cost accounting rather than formal economic analyses.	Translation Needed/Not Explicitly Stated	Public Health Department Italy - Istituto Zooprofilattico Sperimentale delle Venezie
Benavides, J.A.	[41]	Journal Article	2017	Benavides, J.A.	Benavides, J.A.; Rojas Paniagua, E.; Hampson, K.; Valderrama, W.; Streicker, D.G.	Quantifying the burden of vampire bat rabies in Peruvian livestock	PLoS Neglected Tropical Diseases	Institute of Biodiversity, Animal Health and Comparative Medicine, University of Glasgow	DS and JB were supported by a Sir Henry Dale Fellowship, jointly funded by the Wellcome Trust and Royal Society (Grant number: 102507/Z/ 13/Z). KH was supported by the Wellcome Trust (Grant number: 095787/Z/11/Z). The funders had no role in study design, data collection and analysis, decision to publish, or preparation of the manuscript.		10.1371/journal.pntd.0006105	Livestock (Cattle)	South America	Peru	-	Modeling - Retrospective and Prospective	Background: Knowledge of infectious disease burden is necessary to appropriately allocate resources for prevention and control. In Latin America, rabies is among the most important zoonoses for human health and agriculture, but the burden of disease attributed to its main reservoir, the common vampire bat (Desmodus rotundus), remains uncertain. Methodology/Principal findings: We used questionnair…	To quanitify burben of VBR in livestock and assess economic impact.	Survey based - spayial model to project cases, correcting for under-reporting due to geographic isolation. Other data pulled from passive surveillance records.	2003-2014	Yes		DS and JB were supported by a Sir Henry Dale Fellowship, jointly funded by the Wellcome Trust and Royal Society (Grant number: 102507/Z/ 13/Z). KH was supported by the Wellcome Trust (Grant number: 095787/Z/11/Z). The funders had no role in study design, data collection and analysis, decision to publish, or preparation of the manuscript.	Institute of Biodiversity, Animal Health and Comparative Medicine, University of Glasgow
Bennett, R. M.	[42]	Journal Article	1997	Bennett, R. M.	Bennett, R. M.	Non-market costs of rabies policy	Veterinary Record: Journal of the British Veterinary Association	Department of Agricultural and Food Economics, The University of Reading,	Rhone Merieux	424900		Cat, Dog	Europe	Great Britian	-	Case Studies	A survey of 102 pet owners, in 1996, attempted to quantify 'non-market' costs, (including pet welfare and anxiety, and inconvenience to owners of placing pets into quarantine), of the rabies policy. 88% of the 61 owners who had placed their pet in quarantine, and 74% of 41 who had not had a pet in quarantine thought that the 6-month period was not necessary. 93% and 83%, respectively stated that …	To quanitify non-market costs to pet owners who experienced quarantine requirements.	Survey. Valuation method. Willingness to Pay.	1996	No		Rhone Merieux	Department of Agricultural and Food Economics, The University of Reading,
Beyene, T.J.	[43]	Journal Article	2019	Beyene, T.J.	Beyene, T.J.; Fitzpatrick, M.C.; Galvani, A.P.; Mourits, M.C.M.; Revie, C.W.; Cernicchiaro, N.; Sanderson, M.W.; Hogeveen, H.	Impact of One-Health framework on vaccination cost-effectiveness: A case study of rabies in Ethiopia	One Health	Center for Outcomes Research and Epidemiology, Department of Diagnostic Medicine/Pathobiology, College of Veterinary Medicine, Kansas State University	The Netherlands Organization for International Cooperation in Higher Education (NUFFIC)		10.1016/j.onehlt.2019.100103	Dog, Livestock	Africa	Ethiopia	Bishoftu and Lemuna-Bilbilo	Modeling - Retrospective and Prospective	Livestock losses due to rabies and health and the corresponding benefits of controlling the disease are not often considered when the cost-effectiveness of rabies control is evaluated. In this research, assessed the benefits of applying a One Health perspective that includes these losses to the case of canine rabies vaccination in Ethiopia. We constructed a dynamic epidemiological model of rabies…	To asses cost-effectiveness of rabies vaccination in dogs - One Health Framework.	Dynamic epidemiological model used to simulate rabies transmission in dogs and its impact on humans and cattle. Data obtained from health centers, field surveys, and previous transmission studies	2013-2014	Yes		The Netherlands Organization for International Cooperation in Higher Education (NUFFIC)	Center for Outcomes Research and Epidemiology, Department of Diagnostic Medicine/Pathobiology, College of Veterinary Medicine, Kansas State University
Birhane, M.G.	[44]	Journal Article	2016	Birhane, M.G.	Birhane, M.G.; Miranda, M.E.G.; Dyer, J.L.; Blanton, J.D.; Recuenco, S.	Willingness to Pay for Dog Rabies Vaccine and Registration in Ilocos Norte, Philippines (2012)	PLoS Neglected Tropical Diseases	CDC - Centers for Disease Control and Prevention, Division of High-Consequence Pathogens and Pathology, National Center for Emerging and Zoonotic Infectious Diseases, Poxvirus and Rabies Branch	Funding to support this study was secured from the Global Alliance for Rabies Control (GARC) and UBS Optimus Foundation. The funders had no role in study design, data collection and analysis, decision to publish, or preparation of the manuscript		10.1371/journal.pntd.0004486	Dog	Asia	Philippines	Iloos Norte	Case Studies	Background: The Philippines is one of the developing countries highly affected by rabies. Dog vaccination campaigns implemented through collaborative effort between the government and NGOs have played an important role in successfully reducing the burden of disease within the country. Nevertheless, rabies vaccination of the domestic animal population requires continuous commitment not only from g…	To estimate amount residents are willing to pay for dog vaccination and registration - aiming to explore sustainable funding for rabies control.	Survey, contigent valuation method, with a bidding game, 300 households - demographics also assessed.	2012	No		Funding to support this study was secured from the Global Alliance for Rabies Control (GARC) and UBS Optimus Foundation. The funders had no role in study design, data collection and analysis, decision to publish, or preparation of the manuscript	CDC - Centers for Disease Control and Prevention, Division of High-Consequence Pathogens and Pathology, National Center for Emerging and Zoonotic Infectious Diseases, Poxvirus and Rabies Branch
Bogel, K.	[45]	Journal Article	1990	Bogel, K.	Bogel, K.; Meslin, F.-X.	Economics of human and canine rabies elimination: Guidelines for programme orientation	Bulletin of the World Health Organization	WHO - Veterinary Public Health, Division of Communicable Diseases, World Health Organization,	Not Explicitly Stated			Dog	Global	Global	-	Modeling - Retrospective and Prospective	Analysis of the present situation in canine-rabies-infected countries shows that in most cases the levels of activities for controlling the disease in man and in dogs are far too low to prevent human deaths due to rabies and to eliminate the disease in the dog population. This article compares the two major orientations of a rabies control programme, i.e., prevention of the diseas in man by inten…	This article compares the two major orientations of a rabies control programme, i.e., prevention of the disease in man by intensifying and modernizing postexposure treatment (strategy A) and canine rabies elimination by controlling the disease in the animal reservoir (strategy B) and their costs. The operation of both strategies (A+ B) together is also analysed.	Cost comparisons from estimations using WHO-led project data - costs per human death avoided by strategy.	1980	Yes		Not Explicitly Stated	WHO - Veterinary Public Health, Division of Communicable Diseases, World Health Organization,
Borse, R.H.	[46]	Journal Article	2018	Borse, R.H.	Borse, R.H.; Atkins, C.Y.; Gambhir, M.; Undurraga, E.A.; Blanton, J.D.; Kahn, E.B.; Dyer, J.L.; Rupprecht, C.E.; Meltzer, M.I.	Cost-effectiveness of dog rabies vaccination programs in East Africa	PLoS Neglected Tropical Diseases	CDC - National Center ofEmerging & Zoonotic Diseases, Division of Preparedness and Emerging Infections	This work was conducted as partofthe usual duties of the authors at the U.S. Centers for Disease Control and Prevention. The authors received no specific funding for this work.		10.1371/journal.pntd.0006490	Dog	Africa	-	East Africa	Modeling - Retrospective and Prospective	Background: Dog rabies annually causes 24,000–70,000 deaths globally. We built a spreadsheet tool, RabiesEcon, to aid public health officials to estimate the cost-effectiveness of dog rabies vaccination programs in East Africa. Methods: RabiesEcon uses a mathematical model of dog-dog and dog-human rabies transmission to estimate dog rabies cases averted, the cost per human rabies death averted an…	RabiesEcon uses amathematical model ofdog-dog and dog-human rabies transmission to estimate dog rabies cases averted, the cost per human rabies death averted and cost per year oflife gained (YLG) due todog vaccination programs (US 2015 dollars).	RabiesEcon, spreadsheet based tool, incorporates a determinstic model of rabies transmission. Three vaccination scenarios evaluated. Tool calculates rabies cases averted, cost per death averted, and cost per year of life gained.		Yes		This work was conducted as partofthe usual duties of the authors at the U.S. Centers for Disease Control and Prevention. The authors received no specific funding for this work.	CDC - National Center ofEmerging & Zoonotic Diseases, Division of Preparedness and Emerging Infections
Bucher, A.	[47]	Journal Article	2023	Bucher, A.	Bucher, A.; Dimov, A.; Fink, G.; Chitnis, N.; Bonfoh, B.; Zinsstag, J.	Benefit-cost analysis of coordinated strategies for control of rabies in Africa	Nature Communications	Swiss Tropical and Public Health Institute	Swiss Tropical and Public Health Institute		10.1038/s41467-023-41110-2	Dog	Africa	-	-	Modeling - Prospective	Previous research suggests that dog mass vaccination campaigns can eliminate rabies locally, resulting in large human and animal life gains. Despite these demonstrated benefits, dog vaccination programs remain scarce on the African continent. We conducted a benefit-cost analysis to demonstrate that engaging into vaccination campaigns is the dominant strategy for most countries even in the absence…	In this paper, we present the economic and health impacts at the country level of various combinations of human post-exposure prophylaxis and dog rabies vaccination programs throughout the African continent. The goal is to compare how and how much inter-countries cooperation and intersectoral cooperation affect subsequent health, financial and environmental outcomes.	Susceptible-Exposed-Infectious-Removed (SEIR) framework estimates outcomes under different scenarios and compares. Cost-benefit outcomes also evaluated based on projected human lives saved and economic losses averted.	2024-2054	Yes		Swiss Tropical and Public Health Institute	SwissTPH - Swiss Tropical and Public Health Institute
	[48]	Journal Article	1989			Vulpine rabies: cost-benefit analysis of the medical prophylaxis of vulpine rabies	Bulletin Épidémiologique Hebdomadaire	Translation Needed	Translation Needed			Fox	Europe	France	Haute-Savoie, Lorraine	Case Studies	Wildlife rabies has been eliminated from large areas of Switzerland, West Germany and some parts of Italy, by the oral vaccination of foxes which are the principal host for sylvatic rabies in Europe.Details are presented here of a similar campaign mounted in 1986 in France. The efficiency and cost of distributing vaccine baits from the ground or air are described, as are the rebaiting, the time s…	Translation: To evaluate economic feasability and effectiveness of ORV campaigns for fox rabies elimination using aerial and ground bait distribution	ORV distribution aerially inautumn 1988, costs assessed per km^2 and PEP costs, livestock losses, and fox culling efforts. Modeled expected time to achieve rabies-free status in vaccinated zones based on historical data from other countries.	1986-1988	No - CEA		MISSING	Translation Needed
Castillo-Rodríguez, L.	[49]	Journal Article	2015	Castillo-Rodríguez, L.	Castillo-Rodríguez, L.; Castañeda-Orjuela, C.A.; De La Hoz-Restrepo, F.	Cost-effectiveness analysis of Vaccination against Rabies In Dogs In Colombia	Value in Health	Instituto Nacional de Salud	Not Explicitly Stated	10983015	10.1016/j.jval.2015.03.1396	Dog	South America	Colombia	-	Modeling - Prospective	OBJECTIVES: To estimate the cost-effectiveness of rabies vaccination program in dogs to prevent human rabies in Colombia. METHODS: A Markov model with daily cycles was designed to simulate the dynamics of the transmission of rabies in the dog population of Colombia. A Literature review for identifying transmission parameters within dog population and transmission to humans was carried out. The mo…	To estimate the cost-effectiveness of rabies vaccination program in dogs to prevent human rabies in Colombia.	Markov model to simulate rabies transmission dynamics and costs under scenarios with and without go vaccination. Parameters obtained from literature review and third-party payer data. Incremental cost-effectiveness ratios (ICRs) weree caluculated for various vacination coverage levels.	2013	Yes		Not Explicitly Stated	Instituto Nacional de Salud
Chang, H.-G.H.	[50]	Journal Article	2002	Chang, H.-G.H.	Chang, H.-G.H.; Eidson, M.; Noonan-Toly, C.; Trimarchi, C.V.; Rudd, R.; Wallace, B.J.; Smith, P.F.; Morse, D.L.	Public health impact of reemergence of rabies, New York	Emerging Infectious Diseases	New York State Department of Health, Albany	Not Explicitly Stated		10.3201/eid0809.010524	Raccoon	North America	USA	New York	Case Studies	This report summarizes the spread of a raccoon rabies epizootic into New York in the 1990s, the species of animals affected, and human postexposure treatments (PET). A total of 57,008 specimens were submitted to the state laboratory from 1993 to 1998; 8,858 (16%) animals were confirmed rabid, with raccoons the most common species (75%). After exposure to 11,769 animals, 18,238 (45%) persons recei…	Analyze public health impact of reemergence of raccoon rabies in New Year and associated costs.	Used data from Department of Health's rabies surveillance rpgoram and reviewed expenditure reports.	1993-1998	No		Not Explicitly Stated	New York State Department of Health, Albany
Chen, Qiulan	[51]	Journal Article	2023	Chen, Qiulan	Chen, Qiulan; Liu, Qiuping; Gong, Chao; Yin, Wenwu; Mu, Di; Li, Yu; Ding, Shujun; Liu, Yifang; Yang, Hao; Zhou, Shuwu; Chen, Sa; Tao, Zhongfa; Zhang, Yanping; Tang, Xun	Strategies to inTerrupt Rabies Transmission for the Elimination Goal by 2030 In China (STRATEGIC): a modelling study	BMC MEDICINE	Key Laboratory of Surveillance and Early-Warning On Infectious Disease, Chinese Center for Disease Control and Prevention, Beijing	Public Health Emergency Response Mechanism Operation Program (102393220020010000017) and the National Natural Science Foundation of China (81973132). The funding sources of this study did not influence or participate in the study design, data collection, data analysis, data interpretation, or the writing of the paper.	1741-7015	10.1186/s12916-023-02821-x	Dog	Asia	China	-	Modeling - Prospective	BackgroundA global plan has been set to end human deaths from dog-mediated rabies by 2030 ("Zero-by-30"), but whether it could be achieved in some countries, such as China, remains unclear. Although elimination strategies through post-exposure prophylaxis (PEP) use, dog vaccination, and patient risk assessments with integrated bite case management (IBCM) were proposed to be cost-effective, eviden…	To evaluate cost-effective strategies for achievinf Rabies elimination in China by 2030, with IBCM and One-Health framework	Deicsion tree model was developed to simulate the effects of four scenarios (combining PEP, do vaccination, and IBCM) - parameters were based on national rabies surveillance data and expert consultation - outcomes were measured n deaths averted, DALYs, and costs	2011-202, 2024-2034	Yes		Public Health Emergency Response Mechanism Operation Program (102393220020010000017) and the National Natural Science Foundation of China (81973132). The funding sources of this study did not influence or participate in the study design, data collection, data analysis, data interpretation, or the writing of the paper.	Key Laboratory of Surveillance and Early-Warning On Infectious Disease, Chinese Center for Disease Control and Prevention, Beijing
Chipman, R.B.	[52]	Journal Article	2013	Chipman, R.B.	Chipman, R.B.; Cozzens, T.W.; Shwiff, S.A.; Biswas, R.; Plumley, J.; O'Quin, J.; Algeo, T.P.; Rupprecht, C.E.; Slate, D.	Costs of raccoon rabies incidents in cattle herds in Hampshire County, West Virginia, and Guernsey County, Ohio	Journal of the American Veterinary Medical Association	USDA APHIS NWRC	Not Explicitly Stated		10.2460/javma.243.11.1561	Livestock, Raccoon	North America	USA	West Virginia and Ohio	Case Studies	Objective-To determine direct and indirect costs associated with raccoon rabies incidents involving cattle herds in Hampshire County, WV, in 2008 and Guernsey County, Ohio, in 2010. Design-Ex post cost analysis. Animals-1 cattle herd in Hampshire County, WV, in 2008 and 1 cattle herd in Guernsey County, Ohio, in 2010. Procedures-Data were collected for each incident through telephone and email in…	To determine direct and indirect costs associated with raccoon rabies incidents involving cattle herds in Hampshire County, WV, in 2008 and Guernsey County, Ohio, in 2010.	Interviews with agency personnel and review of records from various agencies. Cost categorized and estimated.	2008, 2010	No		Not Explicitly Stated	USDA APHIS NWRC
Curk, A.	[53]	Journal Article	1990	Curk, A.	Curk, A.	Economic losses due to rabies in Slovenia	Zbornik Veterinarske Fakultete Univerza Ljubljana	Not Explicitly Stated	Not Explicitly Stated	3538044		Livestock, Dog, Fox	Europe	Slovenia		Case Studies	In 1988 the total countable economic losses caused by rabies were $1267 039, which were divided into direct countable losses ($584 909) and indirect countable losses ($682 130). Of the direct countable losses, 42% were costs of human medical measures (including hospitalization, 4506 people vaccinated, anti-rabies measures), and 21% veterinary costs.	Estimate economic losses due to rabies in Slovenia in 1988.	Compile and categorize rabies related costs - direct and indirect.	1988	No		Not Explicitly Stated	Not Explicitly Stated
Cusick, MK	[54]	Journal Article	1981	Cusick, MK	Cusick, MK; Humphrey, G	The cost of one rabid dog--California	MMWR. Morbidity and mortality weekly report	Sutter-Yuba County Health Dept	Not Explicitly Stated			Dog	North America	USA		Case Studies	No Abstract	To document costs associated with managing one rabid dog case in California.	Cost data obtained from county health department and other agencies. Expenditures totaled.	1980	No		Not Explicitly Stated	Sutter-Yuba County Health Dept
Diamante, E. O.	[55]	Journal Article	2021	Diamante, E. O.	Diamante, E. O.; Herrada, N. J.; Lachica, Z. P. T.; Oguis, G. F. R.; Alviola, P. A., IV; Mata, M. A. E.	Cost optimization of the Intensified Rabies Control Program in Davao City, Philippines using linear programming	Philippine Journal of Science	University of the Philippines Mindanao - Department of Mathematics, Physics, and Computer Science	CHED DARE-TO (Commission on Higher Education: Discovery Applied Research and Extension for Trans/Inter-Disciplinary Opportunities) 2017 Research Grant through the STOP (Synoptic Study on Transmission and Optimum Control to Prevent) Rabies research program	317683		Dog	Asia	Philippines	Davao City	Modeling - Prospective	Davao City, the largest city in the Philippines with 11 legislative districts, is among the top cities with high rabies incidence. To eliminate the rabies incidence, the City Veterinarian's Office (CVO) has been implementing the Intensified Rabies Control Program (IRCP) that is composed of mass dog vaccination, dog neutering, dog impounding, and information and education campaigns (IEC). In this …	In this paper, we formulated a linear programming (LP) model that minimizes the Intensified Rabies Control Program (IRCP) operational cost while satisfying the different targets set by the City Veterinarian’s Office (CVO) for each of the IRCP component as well as its allocated budget.	Linear programming model developed to minimize operational costs while meeting targets of Intendified Rabies Control Program. Data came from Vet Office. Model gave optimal resources allocation actoss districts.	2018	No		CHED DARE-TO (Commission on Higher Education: Discovery Applied Research and Extension for Trans/Inter-Disciplinary Opportunities) 2017 Research Grant through the STOP (Synoptic Study on Transmission and Optimum Control to Prevent) Rabies research program	University of the Philippines Mindanao - Department of Mathematics, Physics, and Computer Science
Diego, A. I. de	[56]	Journal Article	1973	Diego, A. I. de	Diego, A. I. de; Valotta, J. R.	Bat-transmitted rabies. Situation in Argentina	Revista de Medicina Veterinaria, Argentina	Translation Needed	Translation Needed			Bat, Livestock	South America	Argentina		Case Studies	Bat-borne rabies entered Argentina in 1919, through the NE, from Paraguay, and in 1959, through the NW, from Bolivia. The disease is advancing southwards at a rate of 50 km per year. Livestock are at risk in the northern 624000 km2 of Argentina (15% of the country), which has a population of 7226000 cattle, 922000 horses, 448000 pigs, 4553000 sheep, 223000 dogs and 3223000 people. The agent has n…	Summary of bat-borne rabies in Argetina in 1972, including cost and cattle losses.	Surveillance and documentation of rabies cases, Laboratory confirmation of cases, Ecological study of bat populations, Mapping of disease spread, Collection of epidemiological data	1929-1972	No - CEA	includes analysis of economic losses (estimated at $1,517,200 for 1972)	Translation Needed/Not Explicitly Stated	UNLP Universidad Nacional de La Plata, Argentina
Dufour, B.	[57]	Journal Article	1989	Dufour, B.	Dufour, B.; Aubert, M.; Bonnel, A.; Toma, B.	Control of rabies in cattle in 1987: costs and benefits	Point Vétérinaire	Translation Needed	Translation Needed	3354997		Livestock	Europe	France	-	Case Studies	The total cost of bovine rabies in France in 1987 (vaccination of cattle, insurance, rabies outbreaks) is evaluated at approximately 17 million French francs (MFF), of which nearly 14.5 MFF was paid by farmers. If no cattle were vaccinated, the estimated cost of rabies would be 3.3 MFF in a risk situation and 13.3 MFF in a maximal risk situation. Therefore, it is not financially sound to encourag…	To evaluate costs and benefits of rabies vaccination program in cattle, estimating financial impact.	Translation: survey	1987	Yes	The global cost of bovine rabies (vaccination + cost of disease) in France was 17 million of Francs (including 14.5 MF out of pocket for the producers). If no vaccination had been performed, the cost of bovine rabies is estimated to have been 3.3 million francs in equivalent risk, and 13.3 MF in maximum risk. Financially, it doesn’t appear worth it to encourage producers to vaccinate their cattle…	Translation Needed/Not Explicitly Stated	FNGDSB Paris
Durr, S.	[58]	Journal Article	2009	Durr, S.	Durr, S.; Mindekem, R.; Kaninga, Y.; Doumagoum Moto, D.; Meltzer, M.I.; Vounatsou, P.; Zinsstag, J.	Effectiveness of dog rabies vaccination programmes: Comparison of owner-charged and free vaccination campaigns	Epidemiology and Infection	Swiss Tropical Institute, Basel	The Swiss Federal Veterinary Office, the Wolfermann-Na ̈ geli Foundation, the Commission for Research Partnership with Developing Countries and the Emilia Guggenheim-Schnurr Foundation, Swiss National Centre of Competence in Research (NCCR) North-South		10.1017/S0950268809002386	Dog	Africa	Chad	N'Djamena	Case Studies	We investigated the percentage of dogs that could be vaccinated against rabies by conducting a pilot campaign in N'Djamna, Chad. Owners were charged US$4.13 per dog vaccinated, and 24% of all dogs in the three city districts covered by the campaign were vaccinated. Total campaign costs were US$7623, resulting in an average of US$19.40 per vaccinated dog. This is five times more expensive than the…	We investigated the percentage of dogs that could be vaccinated against rabies by conducting a pilot campaign in N’Djame ́ na, Chad.	Pilot vaccination program (one free, one owner-paid), survey, cost analysis.	2002, 2006	No		The Swiss Federal Veterinary Office, the Wolfermann-Na Ãà geli Foundation, the Commission for Research Partnership with Developing Countries and the Emilia Guggenheim-Schnurr Foundation, Swiss National Centre of Competence in Research (NCCR) North-South	SwissTPH - Swiss Tropical Institute, Basel
Dutta, J. K.	[59]	Letter	1996	Dutta, J. K.	Dutta, J. K.	Rabies prevention: cost to an Indian laborer		Amarnath Poly Clinic				Dog	Asia	India		Case Studies	A fatal case of rabies in a 10-year-old boy in India, following dog bites is described. The case was exacerbated by the late treatment due to the poverty of the boy's family and the cost of the treatment. It is estimated that a labourer in India earning 30 Rupees a day would have to work for 144 days to pay for the cost of post exposure rabies prophylaxis. The costs of the tetanus immunization, a…	To illustrate economic burden of rabies to individuals.	Specific case/summary of treatment costs.	1996	No		MISSING	Amarnath Poly Clinic
Elser, J.L.	[60]	Journal Article	2016	Elser, J.L.	Elser, J.L.; Bigler, L.L.; Anderson, A.M.; Maki, J.L.; Lein, D.H.; Shwiff, S.A.	The Economics of a Successful Raccoon Rabies Elimination Program on Long Island, New York	PLoS Neglected Tropical Diseases	USDA APHIS NWRC	Merial, Inc., www.merial.com, and received by SAS. Coauthor JLM is a Merial Inc. employee. Dr. Maki had no role in the study design or data collection and analysis. Dr. Maki provided comments for the manuscript.		10.1371/journal.pntd.0005062	Raccoon	North America	USA	Long Island, New York	Modeling - Retrospective and Prospective	Raccoon rabies is endemic in the eastern U.S.; however, an epizootic had not been confirmed on Long Island, New York until 2004. An oral rabies vaccination (ORV) program was initiated soon after the first rabies-positive raccoon was discovered, and continued until raccoon rabies was eliminated from the vaccination zone. The cost-effectiveness and economic impact of this rabies control program wer…	Evaluate effectiveness of the Long iSland ORV program in eliminating racoon rabies, estimate economic benefits.	Assessed public heath surveillance data, BCA to estimate avoided costs. REMI PI+ model projected macroeconomicimpacts.	2004-2010, 2010-2019	Yes		Merial, Inc., www.merial.com, and received by SAS. Coauthor JLM is a Merial Inc. employee. Dr. Maki had no role in the study design or data collection and analysis. Dr. Maki provided comments for the manuscript.	USDA APHIS NWRC
Elser, J.L.	[61]	Journal Article	2018	Elser, J.L.	Elser, J.L.; Hatch, B.G.; Taylor, L.H.; Nel, L.H.; Shwiff, S.A.	Towards canine rabies elimination: Economic comparisons of three project sites	Transboundary and Emerging Diseases	USDA APHIS NWRC	Bill and Melinda Gates Foundation; UBS Optimus Foundation		10.1111/tbed.12637	Dog	Global	Comparison	KnaZulu-Natal, South Africa and Cebu, Phillipines and Southeastern Tanzania	Reviews - Comparison	An appreciation of the costs of implementing canine rabies control in different settings is important for those planning new or expanded interventions. Here we compare the costs of three canine rabies control projects in South Africa, the Philippines and Tanzania to identify factors that influence the overall costs of rabies control efforts. There was considerable variation in the cost of vaccina…	Detailed economic evaluation of three recent large-scale rabies control pilot projects that provides the opportunity to examine economic costs across these different settings and to identify factors influencing rabies control costs that could be applied to future projects.	Analyze costs by site. Data sourced from previous studies/programs.	2010-2014	No		Bill and Melinda Gates Foundation; UBS Optimus Foundation	USDA APHIS NWRC
Ferdous, J.	[62]	Journal Article	2020	Ferdous, J.	Ferdous, J.; Islam, A.; Machalaba, C.; Feferholtz, Y.; Rahman, M. A.; Hagan, E.; Berthe, F. C.; Daszak, P.; Karesh, W. B.; Flora, M. S.	Economic burden of rabies and its impact in Bangladesh through a One Health approach	INTERNATIONAL JOURNAL OF INFECTIOUS DISEASES	Institute of Epidemiology, Disease Control & Research, Epidemiology, Dhaka, Bangladesh	Not Explicitly Stated	1201-9712, 1878-3511	10.1016/j.ijid.2020.09.567	Dog, Livestock	Asia	Bangladesh		Case Studies	Background: Rabies is a neglected zoonotic disease causing approximately 59,000 human deaths globally, losses of over 3.7 million disability-adjusted life years and $8.6 billion per year. In Bangladesh, an estimated 166,590 people suffer from animal bites, resulting in approximately 2100 reported human rabies deaths annually. To best of our knowledge, no study has been conducted yet to assess the…	The study aimed to estimate the direct and indirect cost associated with human and animal rabies cases in Bangladesh.	Survey from hospital cases. Field data from hospital and markets.	2019	No		Not Explicitly Stated	Institute of Epidemiology, Disease Control & Research, Epidemiology, Dhaka, Bangladesh
Fishbein, D. B.	[63]	Journal Article	1991	Fishbein, D. B.	Fishbein, D. B.; Miranda, N. J.; Merrill, P. (et al.)	Rabies control in the Republic of the Philippines: benefits and costs of elimination	Vaccine	CDC - Centers for Disease Control and Prevention, Division of Viral and Rickettsial Diseases, Center for Infectious Diseases	Not Explicitly Stated	0264410X	10.1016/0264-410X(91)90246-3	Dog	Asia	Philippines		Case Studies	[The authors] compared the benefits and costs of eliminating animal and human rabies in the Philippines. If rabies had been eliminated in 1988, economic benefits would total p52.8 (US$2.5) million in 1989. These benefits would largely arise from the abolition of expenses associated with rabies prevention: p29.7 (US$1.4) million for animal vaccination, p21.6 (US$1.0) million for human postexposure…	To asses benefits and costs of national rabies elimination program and evaluate feasability of vaccination approach.	Gathered cost data on animal vaccination, PEP, and diagnosis from public health records. Calculated costs and estimated long-term savings.	1988	Yes		Not Explicitly Stated	CDC - Centers for Disease Control and Prevention, Division of Viral and Rickettsial Diseases, Center for Infectious Diseases
Fitzpatrick, M.C.	[64]	Journal Article	2014	Fitzpatrick, M.C.	Fitzpatrick, M.C.; Hampson, K.; Cleaveland, S.; Mzimbiri, I.; Lankester, F.; Lembo, T.; Meyers, L.A.; Paltiel, A.D.; Galvani, A.P.	Cost-effectiveness of canine vaccination to prevent human rabies in rural Tanzania	Annals of Internal Medicine	Yale School of Public Health	National Institutes of Health		10.7326/M13-0542	Dog	Africa	Tanzania	Ngorogoro and Serengeti districts	Modeling - Prospective	Background: The annual mortality rate of human rabies in rural Africa is 3.6 deaths per 100 000 persons. Rabies can be prevented with prompt postexposure prophylaxis, but this is costly and often inaccessible in rural Africa. Because 99% of human exposures occur through rabid dogs, canine vaccination also prevents transmission of rabies to humans. Objective: To evaluate the cost-effectiveness of …	To evaluate the cost-effectiveness of rabies control through annual canine vaccination campaigns in rural sub-Saharan Africa.	Mathematical model to estimate rabies transmission between dogs and humans. Costs estimated based on field expenses and outcomes were assessed in life-years saved and disability-adjusted life years (DALYs) averted	2010	Yes		National Institutes of Health	Yale School of Public Health
Fitzpatrick, M.C.	[65]	Journal Article	2016	Fitzpatrick, M.C.	Fitzpatrick, M.C.; Shah, H.A.; Pandey, A.; Bilinski, A.M.; Kakkar, M.; Clark, A.D.; Townsend, J.P.; Abbas, S.S.; Galvani, A.P.	One Health approach to cost-effective rabies control in India	Proceedings of the National Academy of Sciences of the United States of America	Yale School of Public Health, Center for Infectious Disease Modeling and Analysis	This research was funded by the Bill & Melinda Gates Foundation through Grand Challenges Explorations Initiative Grant OPP1098763. M.C.F., A.P., J.P.T., and A.P.G. were supported by the Notsew Orm Sands Foundation. S.S.A. is a Commonwealth Scholar funded by the United Kingdom Government.		10.1073/pnas.1604975113	Dog	Asia	India	Tamil Nadu	Modeling - Prospective	Over 20,000 rabies deaths occur annually in India, representing one-third of global human rabies. The Indian state of Tamil Nadu has pioneered a "One Health" committee to address the challenge of rabies in dogs and humans. Currently, rabies control in Tamil Nadu involves postexposure vaccination of humans after dog bites, whereas potential supplemental approaches include canine vaccination and st…	Evaluate cost-effectiveness of canine rabies vaccination and steriliztion strategies.	Data-drive rabies transmission model - projected human rabies cases and economic impacts of intervention strategies. (DALYs saved, WHO cost-effectiveness thresholds)	2014-2015	Yes		This research was funded by the Bill & Melinda Gates Foundation through Grand Challenges Explorations Initiative Grant OPP1098763. M.C.F., A.P., J.P.T., and A.P.G. were supported by the Notsew Orm Sands Foundation. S.S.A. is a Commonwealth Scholar funded by the United Kingdom Government.	Yale School of Public Health, Center for Infectious Disease Modeling and Analysis
Foroutan, P.	[66]	Journal Article	2002	Foroutan, P.	Foroutan, P.; Meltzer, M.I.; Smith, K.A.	Cost of distributing oral raccoon-variant rabies vaccine in Ohio: 1997–2000	Journal of the American Veterinary Medical Association	Ohio State University- Department of Agricultural, Environmental, and Development Economics, College of Food, Agricultural, and Environmental Sciences	Not Explicitly Stated		10.2460/javma.2002.220.27	Raccoon	North America	USA	Ohio	Case Studies	Objective: Analysis of the cost of 8 distributions of oral rabies vaccine (ORV) with strains known to infect raccoons in Ohio between 1997 and 2000. Design: Original study. Procedure: Fishmeal bait containing ORV was distributed on foot, by vehicle, and by helicopter and fixed-wing aircraft. The cost of personnel, vehicles, and helicopter and aircraft use and other associated expenses were obtain…	Analysis of the cost of 8 distributions of oral rabies vaccine (ORV) with strains known to infect raccoons in Ohio between 1997 and 2000.	Costs obtained from field records and interviews with personnel.	1997-2000	No - mentioned in discussion		Not Explicitly Stated	Ohio State University- Department of Agricultural, Environmental, and Development Economics, College of Food, Agricultural, and Environmental Sciences
Foroutan, Pirouz	[67]	Thesis	2003	Foroutan, Pirouz	Foroutan, Pirouz	Agent-Based Modeling of Raccoon Rabies Epidemic and Its Economic Consequences		Ohio State University	Not Explicitly Stated			Raccoon	North America	USA	Ohio	Modeling - Retrospective and Prospective	In the United States, rabies strains that infect raccoons have been responsible for the largest increase animal rabies in the past 3 decades. This work includes three articles that analyze: 1) the cost of 8 distributions of oral rabies vaccine (ORV) with strains known to infect raccoons in Ohio between 1997 and 2000, 2) an agent-based simulation of uninterrupted raccoon rabies epidemic in a hypot…	This work includes three articles that analyze: 1) the cost of 8 distributions of oral rabies vaccine (ORV) with strains known to infect raccoons in Ohio between 1997 and 2000, 2) an agent-based simulation of uninterrupted raccoon rabies epidemic in a hypothetical area, and 3) the costs and benefits of different ORV distribution strategies.	Agent-based simulation used to model raccoon movements and rabies spread. Cost data for ORV distribution were collected from field studies. Outcomes measured in terms of cost-effectiveness of differen vaccination scenarios.	1997-2000	Yes		Not Explicitly Stated	Ohio State University
Freuling, C.	[68]	Conference Paper	2008	Freuling, C.	Freuling, C.; Seihorst, T.; Bätza, H.J.; Müller, T.	The financial challenge of keeping a large region rabies-free - The EU example		Fredrich-Loeffler-Institut, Federal Research Insitute for Animal Health	The financial support of the WHO Collaborating Centre by the Federal Ministry of Health (Bundesministerium für Gesundheit) and by the Federal Ministry of Food, Agriculture and Consumer Protection (Bundesministerium für Ernährung, Landwirtschaft und Verbraucherschutz), Germany is gratefully acknowledged. The authors would also like to thank Anke Kliemt for her assistance in creating the maps.			Fox	Europe	Europe		Case Studies	Following the implementation of oral rabies vaccination of foxes (ORV) in Western Europe, a continuous decrease in rabies incidence was reported, and eventually rabies was eliminated. Once fox rabies is eliminated in a given area, re-infection from neighbouring infected countries is a permanent threat. As a result, countries need to maintain a vaccination belt along common borders until rabies is…	To evaluate financial challenges of maintaining rabies-free areas in Europe through fox ORV.	Data collected from control programs, focusing on costs of oRV/economic burden of prevention/expenditures of maintaining barriers.	1978-2010	No		The financial support of the WHO Collaborating Centre by the Federal Ministry of Health (Bundesministerium f√ºr Gesundheit) and by the Federal Ministry of Food, Agriculture and Consumer Protection (Bundesministerium f√ºr Ern√§hrung, Landwirtschaft und Verbraucherschutz), Germany is gratefully acknowledged. The authors would also like to thank Anke Kliemt for her assistance in creating the maps.	Fredrich-Loeffler-Institut, Federal Research Insitute for Animal Health
Gharpure, R.	[69]	Journal Article	2019	Gharpure, R.	Gharpure, R.; Mitchell, K.C.; Dolan, S.; Iverson, S.A.; Feldman, K.A.	Low-cost animal rabies vaccination clinics in Maryland facilitate access to rabies vaccination for pets	Vector-Borne and Zoonotic Diseases	Johns Hopkins Bloomberg School of Public Health	Not Explicitly Stated		10.1089/vbz.2018.2358	Cat, Dog, Ferret	North America	USA	Maryland	Case Studies	Rabies is a zoonotic disease that poses a serious public health risk. To facilitate pet owner compliance with statewide mandatory animal rabies immunization requirements, Maryland statute requires Maryland's local health departments to conduct low-cost animal rabies vaccination clinics at least twice per year. We describe the outputs of these public low-cost clinics by documenting the number of a…	To evaluate low-cost rabies clinics for pets.	Surveys to local state health departments. Data compared to 2006-2008 data.	2015-2016	No		Not Explicitly Stated	Johns Hopkins Bloomberg School of Public Health
González-Roldán, J.F.	[70]	Journal Article	2021	González-Roldán, J.F.	González-Roldán, J.F.; Undurraga, E.A.; Meltzer, M.I.; Atkins, C.; Vargas-Pino, F.; Gutiérrez-Cedillo, V.; Hernández-Pérez, J.R.	Cost-effectiveness of the national dog rabies prevention and control program in Mexico, 1990–2015	PLoS Neglected Tropical Diseases	Centro Nacional de Programas Preventivos yControl de Enfermedades (CENAPRECE), Secretarı ́ade Salud Me ́xico, Ciudad de Me ́xico, Me ́ xico	EU’swork waspartiall yfunded bythe ANID Millennium Science Initiative [grant NCN17_081],https://www.iniciativamilenio.cl/. The funders hadnoroleinstudy design, datacollection andanalysis, decision to publish, orpreparation of themanuscript. Other author(s) received no specific funding forthiswork.		10.1371/journal.pntd.0009130	Dog	North America	Mexico	-	Modeling - Retrospective	Background Rabies is a viral zoonosis that imposes a substantial disease and economic burden in many developing countries. Dogs are the primary source of rabies transmission; eliminating dog rabies reduces the risk of exposure in humans significantly. Through mass annual dog rabies vaccination campaigns, the national program of rabies control in Mexico progressively reduced rabies cases in dogs a…	This article aims to evaluate the economic costs, effectiveness, and cost-effectiveness of the national program of rabies control in Mexico through the mass annual dog rabies vaccination campaigns, 1990–2015, from the government’s perspective.	RabiesEcon to model counterfactural scenario with no dog vaccination program. Data sourced from recrds/literature. Model calcuates rabies cases averted and economic savings.	1990-2015	Yes		EU‚Äôswork waspartiall yfunded bythe ANID Millennium Science Initiative [grant NCN17_081],https://www.iniciativamilenio.cl/. The funders hadnoroleinstudy design, datacollection andanalysis, decision to publish, orpreparation of themanuscript. Other author(s) received no specific funding forthiswork.	Centro Nacional de Programas Preventivos yControl de Enfermedades (CENAPRECE), Secretarƒ± ÃÅade Salud Me ÃÅxico, Ciudad de Me ÃÅxico, Me ÃÅ xico
Göpfertová, D.	[71]	Journal Article	1983	Göpfertová, D.	Göpfertová, D.; Walter, G.	Economic cost and losses in anti-rabies prophylaxis	Československá Epidemiologie, Mikrobiologie, Immunologie	Translation Needed	Translation Needed			Human	Europe	Czech Republic	-	Case Studies	Epidemiology and legislation concerning rabies control measures in the countries of the European Economic Community, 1966-1977	Translation needed: To estimate the economic costs and losses associated with anti-rabies prophylaxis in Czechoslovakia, with a particular focus on analyzing various financial components and identifying areas of highest economic impact.	Translataion: Used data from 1979 as the baseline year - collected epidemiological data, Analyzed various cost components	1979	No	The total economic impact calculated was approximately 16.5 million Czechoslovak Crowns for the year 1979	Translation Needed	Translation Needed
Gordon, E.R.	[72]	Journal Article	2005	Gordon, E.R.	Gordon, E.R.; Krebs, J.W.; Rupprecht, C.R.; Real, L.A.; Childs, J.E.	Persistence of elevated rabies prevention costs following post-epizootic declines in rates of rabies among raccoons (Procyon lotor)	Preventive Veterinary Medicine	Department of Biology, Emory University	U.S. Department of Agriculture grant 03 7100 4129 CA to Emory University and through U.S. Department of Agriculture/Wildlife Services Interagency Agreement #V102 with the CDC.		10.1016/j.prevetmed.2004.12.007	Raccoon	North America	USA	Northeastern	Modeling - Retrospective	Determining the benefits to cost relationships among different approaches to rabies control and prevention has been hindered by the inherent temporal variability in the dynamics of disease among wildlife reservoir hosts and a tangible and objective measure of the cost of rabies prevention. A major and unavoidable component of rabies prevention programs involves diagnostic testing of animals and t…	A regression model was developed effectively predicting (r2 = 0.70) the total number of rabies diagnostic tests performed by 53 counties in five northeastern (NE) states from 1992 to 2001. Five temporal stages sufficed to capture the range of variability in the raccoon rabies epizootic process.	Regression model to estimate the diagnostic testing costs associated with different stages of epizootic process based on historical data. Then applies this to to hypothetical epizootic in Ohio to estimate costs wit no prevention measures.	1992-2001	Yes		U.S. Department of Agriculture grant 03 7100 4129 CA to Emory University and through U.S. Department of Agriculture/Wildlife Services Interagency Agreement #V102 with the CDC.	Department of Biology, Emory University
Gulyukin, A. M.	[73]	Journal Article	2016	Gulyukin, A. M.	Gulyukin, A. M.; Smolyaninov, Y. I.; Shabeykin, A. A.	The economic damage caused by rabies of agricultural animals in Russia	Russian Journal of Agricultural & Socio-Economic Sciences	All-Russian Research Institute of Experimental Veterinary Medicine	Translation Needed	22261184		Livestock	Europe/Asia	Russia	-	Case Studies	Worldwide, over 1 million animals perish from rabies anually, causing huge economic damage. In the Russian Federation, the economic loss of meat production from rabies and the destruction of sick animals for 1991-2015 amounted to 657 million rubles.	Quanitfy economic loss due to rabies outbreaksamong livestock in Russia - focusing on direct costs from death and infected carcass disposal.	Calculated economic losses from livestock rabies usnig field data from 1991-2015 - cost per animal and categorized costs.	1991-2015	No		Translation Needed	All-Russian Research Institute of Experimental Veterinary Medicine
Hampson, K.	[2]	Journal Article	2015	Hampson, K.	Hampson, K.; Coudeville, L.; Lembo, T.; Sambo, M.; Kieffer, A.; Attlan, M.; Barrat, J.; Blanton, J.D.; Briggs, D.J.; Cleaveland, S.; Costa, P.; Freuling, C.M.; Hiby, E.; Knopf, L.; Leanes, F.; Meslin, F.-X.; Metlin, A.; Miranda, M.E.; Müller, T.; Nel, L.H.; Recuenco, S.; Rupprecht, C.E.; Schumacher, C.; Taylor, L.; Vigilato, M.A.N.; Zinsstag, J.; Dushoff, J.	Estimating the Global Burden of Endemic Canine Rabies	PLoS Neglected Tropical Diseases	Boyd Orr Centre for Population and Ecosystem Health, Institute for Biodiversity, Animal Health & Comparative Medicine, University of Glasgow	This study was funded by the UBS Optimus Foundation (http://www.ubs.com/optimusfoundation) and the Wellcome Trust (095787/Z/11/Z). The funders had no role in study design, data collection and analysis, decision to publish, or preparation of the manuscript.		10.1371/journal.pntd.0003709	Dog	Global	Global	-	Reviews - Modeling	Rabies is a notoriously underreported and neglected disease of low-income countries. This study aims to estimate the public health and economic burden of rabies circulating in domestic dog populations, globally and on a country-by-country basis, allowing an objective assessment of how much this preventable disease costs endemic countries. We established relationships between rabies mortality and …	This study aims to estimate the public health and economic burden of rabies circulating in domestic dog populations, globally and on a country-by-country basis, allowing an objective assessment of how much this preventable disease costs endemic countries.	Decision tree model to estimate mortality, DALYs, and economic costs. Data srouced from lit reviewsdatabases, and market data.	2000-2013	No - CEA		This study was funded by the UBS Optimus Foundation (http://www.ubs.com/optimusfoundation) and the Wellcome Trust (095787/Z/11/Z). The funders had no role in study design, data collection and analysis, decision to publish, or preparation of the manuscript.	Boyd Orr Centre for Population and Ecosystem Health, Institute for Biodiversity, Animal Health & Comparative Medicine, University of Glasgow
Hampson, K.	[74]	Journal Article	2019	Hampson, K.	Hampson, K.; Ventura, F.; Steenson, R.; Mancy, R.; Trotter, C.; Cooper, L.; Abela-Ridder, B.; Knopf, L.; Ringenier, M.; Tenzin, T.; Ly, S.; Tarantola, A.; Moyengar, R.; Oussiguéré, A.; Bonfoh, B.; Narayana, D.A.; Sudarshan, M.K.; Muturi, M.; Mwatondo, A.; Wambura, G.; Andriamandimby, S.F.; Baril, L.; Edosoa, G.T.; Traoré, A.; Jayme, S.; Kotzé, J.; Gunesekera, A.; Chitnis, N.; Hattendorf, J.; Laag…	The potential effect of improved provision of rabies post-exposure prophylaxis in Gavi-eligible countries: a modelling study	The Lancet Infectious Diseases	Institute of Biodiversity, Animal Health and Comparative Medicine, University of Glasgow	The sponsor of the study (WHO) supported a meeting of the Rabies Modelling Consortium and WHO employees (BA-R and LK) contributed to study design, data collection, interpretation, and writing. The corresponding authors had full access to all the data in the study and final responsibility for the decision to submit for publication.		10.1016/S1473-3099(18)30512-7	Dog	Global	Global	Asia and Africa	Modeling - Prospective	Background: Tens of thousands of people die from dog-mediated rabies annually. Deaths can be prevented through post-exposure prophylaxis for people who have been bitten, and the disease eliminated through dog vaccination. Current post-exposure prophylaxis use saves many lives, but availability remains poor in many rabies-endemic countries due to high costs, poor access, and supply. Methods: We de…	To analyze impact of cost-effectiveness of improving PEP access in Gavi-elligible countries, assessing scenarios with an without dog vaccination to estiamte optimal resource allocation.	Epidemiological model linked with economic decision tree to project PEP deamnd and rabies ynamics. Data sources from WHO reports, field studies, and literature.	2020-2035	No - CEA		The sponsor of the study (WHO) supported a meeting of the Rabies Modelling Consortium and WHO employees (BA-R and LK) contributed to study design, data collection, interpretation, and writing. The corresponding authors had full access to all the data in the study and final responsibility for the decision to submit for publication.	Institute of Biodiversity, Animal Health and Comparative Medicine, University of Glasgow
Hardanahalli, R.S.	[75]	Journal Article	2017	Hardanahalli, R.S.	Hardanahalli, R.S.; Annadani, R.R.; Undi, M.; Vijayashanakar, V.; Banerjee, R.; Mandya, R.P.	Economic costs of rabies post exposure prophylaxis	Indian Journal of Community Health	Department of Community Medicine, Kempegowda Institute of Medical Sciences, Bangalore, Karnataka, India	None Declared			Dog	Asia	India	Karnataka	Case Studies	Background: The highest financial expenditure for Rabies in any country is the cost of rabies post-exposure prophylaxis. The type of vaccine and route of administration, as well as type of immunoglobulin used, all significantly influences the cost of treatment. Aims & Objective: To analyse the direct and indirect cost of the rabies post exposure prophylaxis. Material & Methods: The study was cond…	To analyse the direct and indirect cost of the rabies post exposure prophylaxis.	Data collected from 290 bite victims at two hospitals - recording costs of treatment (direct and indirect).	2016	No		None Declared	Department of Community Medicine, Kempegowda Institute of Medical Sciences, Bangalore, Karnataka, India
Hatam, N.	[76]	Journal Article	2014	Hatam, N.	Hatam, N.; Esmaelzade, F.; Mirahmadizadeh, A.R.; Keshavarz, K.; Rajabi, A.; Kazerooni, P.A.; Ataollahi, M.	Cost-effectiveness of rabies post exposure prophylaxis in Iran	Journal of Research in Health Sciences	Shiraz University of Medical Sciences - School of Management and Information Sciences, Department of Health Service Administration	proposal number 90-6116 approved and funded by Vice-chancellor for Research Affairs of Shiraz University of Medical Sciences			Dog, Cat	Asia	Iran	Fars Province	Case Studies	Background: The rabies is one of the most important officially-known viral zoonotic diseases for its global distribution, outbreak, high human and veterinary costs, and high death rate and causes high economic costs in different countries of the world every year. The rabies is the deadliest disease and if the symptoms break out in a person, one will certainly die. However, the deaths resulting fr…	The present survey aimed to investigate the costeffectiveness of PEP in southern Iran.	Collected data on 7,111 animal bite cases 2011-2012, Costs calculated from government perspective, effectiveness measured using DALYs and incremental cost-effectiveness ratio (ICER) calculated to assess value of intervention.	2011-2012	No - CEA		proposal number 90-6116 approved and funded by Vice-chancellor for Research Affairs of Shiraz University of Medical Sciences	Shiraz University of Medical Sciences - School of Management and Information Sciences, Department of Health Service Administration
Hatch, B.	[77]	Journal Article	2017	Hatch, B.	Hatch, B.; Anderson, A.; Sambo, M.; Maziku, M.; Mchau, G.; Mbunda, E.; Mtema, Z.; Rupprecht, C. E.; Shwiff, S. A.; Nel, L.	Towards Canine Rabies Elimination in South‐Eastern Tanzania: Assessment of Health Economic Data	Transboundary and emerging diseases	USDA APHIS NWRC	This work was supported in part by a grant from the Bill & Melinda Gates Foundation and the UBS Optimus Foundation.	18651674	10.1111/tbed.12463	Dog	Africa	Tanzania	Southeastern	Case Studies	An estimated 59 000 people die annually from rabies, keeping this zoonosis on the forefront of neglected diseases, especially in the developing world. Most deaths occur after being bitten by a rabid dog. Those exposed to a suspect rabid animal should receive appropriate post‐exposure prophylaxis (PEP) or risk death. However, vaccination of dogs to control and eliminate canine rabies at the source…	Evaluate the costs associated with administering large-scale canine rabies vaccination and human PEP and assess conidtions under which intervention would be the most cost-effective.	Analyzed financial data from Bill & Melinda Gates Foundation-supported vaccination project, including dog-vaccination costs,PEP, and operational costs. Additional data collected from ministries, WHO, and mobile phone surveillance.	2010-2014	No - CEA		This work was supported in part by a grant from the Bill & Melinda Gates Foundation and the UBS Optimus Foundation.	USDA APHIS NWRC
Huot, Caroline	[78]	Journal Article	2008	Huot, Caroline	Huot, Caroline; De Serres, Gaston; Duval, Bernard; Maranda-Aubut, Renée; Ouakki, Manale; Skowronski, Danuta M.	The cost of preventing rabies at any cost: Post-exposure prophylaxis for occult bat contact	Vaccine	Department of Social and Preventive Medicine, Laval University, Quebec	Ministère de la santé et des services sociaux du Québec.	0264410X	10.1016/j.vaccine.2008.06.076	Bat	North America	Canada	Quebec	Case Studies	Abstract: Investigations conducted by public health in Quebec, Canada, following report of human exposure to a bat were reviewed to evaluate the implementation of the recommendation for rabies post-exposure prophylaxis (RPEP) for household bat exposure (without documented direct contact). Of all RPEP recommended, 12% was for direct bat contact with bite, 7% for direct bat contact without known bi…	Assess cost of PEP for bat exposures andevaluate public health response.	Data collected from public health units documenting bat exposure cases. Calculated costs and categorized cases.	2004-2006	No		Minist√®re de la sant√© et des services sociaux du Qu√©bec.	Department of Social and Preventive Medicine, Laval University, Quebec
Irmer, S.	[79]	Journal Article	1981	Irmer, S.	Irmer, S.; Schlegel, H.-L.	Vaccination of young foxes as an alternative to rabies control. Cost benefit analysis	Berliner und Münchener Tierärztliche Wochenschrift	Translation Needed	Translation Needed	59366		Fox	Europe	Germany	Lower Saxony	Case Studies	English Summary: Trapping of young foxes and inoculating them with inactivated rabies vaccine over a 5-year period reduced the prevalence of rabies to a tenth, as compared with a control area, and prevented the spread of the disease. The costs of vaccination were considerably lower than the costs of diagnostic, administrative and indemnification procedures involved in traditional eradication meth…	Translation Needed: To evaluate the feasability and economic viability of vaccinating young foxes as an alternative to other methods such as culling and fumigation.	Documented rabies incidence in vaccinated versus unvaccinated fox population, tracking populations in lower saxony. Cost data gathered from wildlife control and vaccination records.	1976-1980	Yes		Translation Needed	Translation Needed
Jibat, T.	[80]	Journal Article	2016	Jibat, T.	Jibat, T.; Mourits, M.C.M.; Hogeveen, H.	Incidence and economic impact of rabies in the cattle population of Ethiopia	Preventive Veterinary Medicine	Wageningen School of Social Sciences (WASS), the Netherlands	Not Explicitly Stated		10.1016/j.prevetmed.2016.06.005	Livestock, Dog	Africa	Ethiopia	-	Case Studies	Rabies is a viral disease that can cause fatal encephalomyelitis both in animals and humans. Although incidences of the disease in cattle have been reported, insight in the economic impact of the disease in livestock remains limited. By affecting cattle in subsistence systems, rabies may have extensive economic impacts at household and country levels, in addition to the effects on human health. T…	Estimate direct economic impact of rabies in subsistence cattle-farming systems in Ethiopa nd to assess lossess.	Survey administered to livestock-owning households (two different cattle production zones - Arsi and Borena). Group discussions and interviews conducted to gather data on incidence and economic impact. Lossess calculated based on cattle market prices and salvage values.	2013-2014	No		Not Explicitly Stated	Wageningen School of Social Sciences (WASS), the Netherlands
Johnston, David H.	[81]	Journal Article	1988	Johnston, David H.	Johnston, David H.; Voigt, Dennis R.; MacInnes, Charles D.; Bachmann, Peter; Lawson, Kenneth F.; Rupprecht, Charles E.	An aerial baiting system for the distribution of attenuated or recombinant rabies vaccines for foxes, raccoons, and skunk	Reviews of Infectious Diseases	Ontario Ministry of Natural Resources	Ontario Ministry of Natural Resources	0162-0886	10.1093/clinids/10.Supplement_4.S660	Fox, Raccoon, Skunk	North America	Canada	Ontario	Case Studies	An aerial baiting system was developed to deliver oral rabies vaccines to wild carnivore vectors of rabies, e.g., red fox, striped skunk, and raccoon. The bait consists of a polyethylene bag that contains either a 30-g hamburger ball or a 25-mL cube of polyurethane sponge coated with a wax-beef tallow mixture containing 100–150 mg of tetracycline as a biomarker. Attractants used with the sponge w…	An aerial baiting system was developed to deliver oral rabies vaccines to wild carnivore vectors of rabies, e.g., red fox, striped skunk, and raccoon.	Aerial baiting deployment - bait acceptance measuredfrom flourescent biomarkers. Data collected from field trials, hunters, and trappers.	1967-1986	No - CEA		Ontario Ministry of Natural Resources	Ontario Ministry of Natural Resources
Kaare, M.	[82]	Journal Article	2009	Kaare, M.	Kaare, M.; Lembo, T.; Hampson, K.; Ernest, E.; Estes, A.; Mentzel, C.; Cleaveland, S.	Rabies control in rural Africa: Evaluating strategies for effective domestic dog vaccination	Vaccine	Centre for Tropical Veterinary Medicine, Royal (Dick) School of Veterinary Studies, University of Edinburgh Easter Bush Veterinary Centre	National Institutes of Health/National Science Foundation Ecology of Infectious Diseases Programme under grant no. NSF/DEB0225453 (dog vaccination programmes, MK), the Disney Conservation Fund, Lincoln Park Zoo and Fauna and Flora International. TL was supported by the Royal (Dick) School of Veterinary Studies, University of Edinburgh, KH by the Teresa Heinz Foundation, Princeton University and t…		10.1016/j.vaccine.2008.09.054	Dog	Africa	Tanzania	Serengeti Ecological Region	Case Studies	Effective vaccination campaigns need to reach a sufficient percentage of the population to eliminate disease and prevent future outbreaks, which for rabies is predicted to be 70%, at a cost that is economically and logistically sustainable. Domestic dog rabies has been increasing across most of sub-Saharan Africa indicating that dog vaccination programmes to date have been inadequate. We compare …	Evaluate cost and effectiveness of various vaccination strategies in rural Tanzania - focusing on goal of 70% coverage.	Vaccination campaign implemented, household surveys conducted to measure coverage and participation, calculation of costs performed (procurement, labor, operations). Data from camapign records, surveys, and gov records.	2002-2003	No - CEA		National Institutes of Health/National Science Foundation Ecology of Infectious Diseases Programme under grant no. NSF/DEB0225453 (dog vaccination programmes, MK), the Disney Conservation Fund, Lincoln Park Zoo and Fauna and Flora International. TL was supported by the Royal (Dick) School of Veterinary Studies, University of Edinburgh, KH by the Teresa Heinz Foundation, Princeton University and t…	Centre for Tropical Veterinary Medicine, Royal (Dick) School of Veterinary Studies, University of Edinburgh Easter Bush Veterinary Centre
Kadowaki, Hazumu	[83]	Journal Article	2018	Kadowaki, Hazumu	Kadowaki, Hazumu; Duc, Phuc Pham; Sato, Kazuo; Phuong, Pham Thi Minh; Hagiwara, Katsuro; Makita, Kohei	Socio-economic factors associated with voluntary rabies control measures in Vietnam	Preventive veterinary medicine	Veterinary Epidemiology Unit, Division of Health and Environmental Sciences, Department of Veterinary Medicine, School of Veterinary Medicine, Rakuno Gakuen University	This study was conducted under the project titled “Consideration of rabies control measures in the endemic area under One Health approach”, funded by the 2016 Collaborative Research Grant of the Rakuno Gakuen University.	1675877	10.1016/j.prevetmed.2018.06.006	Dog	Asia	Viet Nam	Thai Nguyen Province	Case Studies	Rabies is a fatal zoonosis, and in Vietnam, it remains problematic despite the availability of dog rabies vaccination. The purpose of this study was to clarify the socio-economic factors associated with voluntary rabies control measures among the general population using a “Knowledge, Attitudes, and Practice” framework to provide health and veterinary authorities in Vietnam with baseline informat…	To identify socio-economic factors affecting dog rabies vaccination and managemen. To estimate willingness-to-pay (WTP) for vaccination in order to improvecontrol strategy.	Survey conducted, collected data on dog vaccination rates, tethering practices, and WTP for vaccination using structured interviews and multivariable analyses. Structural Equation Modeling (SEM) was used to assess the relationships between various factors and rabies control practices.	2016	No		This study was conducted under the project titled ‚ÄúConsideration of rabies control measures in the endemic area under One Health approach‚Äù, funded by the 2016 Collaborative Research Grant of the Rakuno Gakuen University.	Veterinary Epidemiology Unit, Division of Health and Environmental Sciences, Department of Veterinary Medicine, School of Veterinary Medicine, Rakuno Gakuen University
Kahl, W.	[84]	Journal Article	1978	Kahl, W.	Kahl, W.; Quander, J.; Posch, J.; Boegel, K.	Cost analysis of wildlife rabies and its control in Europe	Zentralblatt fur Bakteriologie Mikrobiologie und Hygiene - Abt. 1 Orig. A	Translation Needed	Translation Needed			Fox (Wildlife)	Europe	Germany	-	Case Studies	Within the WHO/FAO Coordinated Research Programme on Wildlife Rabies, a comprehensive survey of all costs involved in wildlife rabies and its control was carried out from 1972 to 1974 by the Government of the Land Nordhrein-Westfalen with the support of the Government of the Federal Republic of Germany and in collaboration with the World Health Organization. For extrapolation of data, administrat…	Estimation of the economic burden of Rabies in 1974. Paper contains guidelines for the extrapolation of the different cost factos to other periods and european areas for comparative analysis.	Surveys, record retrieval for data, cost estimates and extrapolation.	1972-1974	No		Translation Needed	Translation Needed
Kallo, V.	[85]	Journal Article	2022	Kallo, V.	Kallo, V.; Keita, Z.; Boka, M.; Tetchi, M.; Dagnogo, K.; Ouattara, M.; Amalaman, D.M.; Traore, S.; Gerber, F.; Lechenne, M.; Hattendorf, J.; Hampson, K.	Rabies burden in Côte d'Ivoire	Acta Tropica	Direction des Services V ́et ́erinaires (DSV), Abidjan, Cˆote d’Ivoire	Not Explicitly Stated		10.1016/j.actatropica.2021.106249	Dog	Africa	Cote d'Ivoire	Bouake, San Pedro	Modeling - Retrospective	Background: In Côte d'Ivoire, just as in the majority of developing countries, rabies cases are underestimated. The official data are based on passive surveillance studies which cannot provide true estimates. Therefore, the economic and health burden of rabies is underestimated. To be able to better estimate the true burden of rabies, this study looked at surveillance data of bite records and hou…	To estimate the true burden of rabies in Cote d'Ivoire, including human mortality, economic losses, and disaility-adjusted life years (DALYs) lost, and to highlight the underreporting of cases by official systems.	Cross sectional surveys, health center records, vet reports, and lab diagnostic data. Probabbilistic decision tree model, incorporating bite incidence, rabid animal probability, PEP access, and rabies progresssion likelihood. Monte Carlo smulations applied to estimate uncertainty. Costs described (premature, PEP, and conine vaccination)	2016-2017	No - CEA		Not Explicitly Stated	Direction des Services V ÃÅet ÃÅerinaires (DSV), Abidjan, CÀÜote d‚ÄôIvoire
Kayali, U.	[86]	Journal Article	2006	Kayali, U.	Kayali, U.; Mindekem, R.; Hutton, G.; Ndoutamia, A.G.; Zinsstag, J.	Cost-description of a pilot parenteral vaccination campaign against rabies in dogs in N'Djaména, Chad	Tropical Medicine and International Health	Swiss Tropical Institute (Zinsstag - Afffiliate Author)	the Swiss Federal Veterinary Office, the Swiss Agency for Development and Cooperation, EMDO-foundation, and the Zürcher Hochschulverein		10.1111/j.1365-3156.2006.01663.x	Dog	Africa	Chad	N'Djamena	Case Studies	In the discussion about policies and strategies for rabies prevention in developing countries, intervention costs arise as a major issue. In a pilot mass vaccination campaign against rabies in N'Djaména, Chad, 3000 dogs were vaccinated. We assessed vaccination coverage and cost, showing the cost per dog vaccinated for the public sector and for society. An extrapolation to city level calculated th…	We assessed vaccination coverage and cost, showing the cost per dog vaccinated for the public sector and for society.	Pilot vaccination program in three urban zones (~3000 dogs). Data collected on costs and cost/dog calculated - extrapolated to estimate vaccinating all dogs in region modeled. Data also came from veterinarians, gov health data, and campaign records.	2001	No - CEA		the Swiss Federal Veterinary Office, the Swiss Agency for Development and Cooperation, EMDO-foundation, and the Z√ºrcher Hochschulverein	International Committee of the Red Cross, Geneva, Switzerland
Keita, Z.	[87]	Journal Article	2020	Keita, Z.	Keita, Z.; Gerber, F.; Lechenne, M.; Thiero, O.; Hattendorf, J.; Zinsstag, J.; Traoré, A.; Traoré, A.K.	Burden of rabies in Mali	Acta Tropica	Université des Sciences des Techniques et des Technologies de Bamako	The Global Vaccine Alliance (GAVI)		10.1016/j.actatropica.2020.105389	Dog	Africa	Mali	Sikasso Region, District of Bamako	Modeling - Retrospective	Rabies is the most dreaded neglected zoonosis worldwide. It affects mostly developing countries with limited access to post-exposure prophylaxis and a low coverage of dog vaccination. Objective: This study estimates the burden of human rabies in Mali from the extrapolation of animal bite surveillance, mostly dogs, in the region of Sikasso and the District of Bamako in 2016 and 2017. Material and …	This study estimates the burden of human rabies in Mali from the extrapolation of animal bite surveillance, mostly dogs, in the region of Sikasso and the District of Bamako in 2016 and 2017.	Household surveys, health centers, and vetinerary service. Decision-tree probability modeling with Monte-Carlo simulations used to estimate rabies-related mortality, years of life lost (YLL) and financial cotst (lost productivity, PEP, costs of vaccination).	2016-2017	No - CEA		The Global Vaccine Alliance (GAVI)	Universit√© des Sciences des Techniques et des Technologies de Bamako
Kemere, Philip	[88]	Journal Article	2000	Kemere, Philip	Kemere, Philip; Liddel, Michael K; Evangelou, Phylo; Slate, Dennis; Osmek, Steven	Economic analysis of a large scale oral vaccination program to control raccoon rabies		Not Explicitly Stated	Not Explicitly Stated			Raccoon	North America	USA	Eastern	Modeling - Prospective	Since the late 1980s, results of oral vaccination trials in several states have provided growing evidence that this vaccination method may be effective for controlling the spread of rabies in raccoons (Procyon lotor). This study examines the economic feasibility of using oral vaccination on a larger scale than previous trials. We analyze the benefits and costs associated with a hypothetical barri…	This study examines the economic feasibility of using oral vaccination on a larger scale than previous trials. We analyze the benefits and costs associated with a hypothetical barrier that would stretch from Lake Erie to the Gulf of Mexico, combining natural geographic features provided by the Appalachian Mountains with oral vaccination zones.	Cost-benefit anaylsis conducted to evaluate feasability of large-scale ORV for raccoon rabies spread prevention. Data from prioir studies, gov reports, and surveys used to model 20-year horizon and monte-carlo simulation addressed uncertainty.	1979-1999	Yes		Not Explicitly Stated	Not Explicitly Stated
Khan, M.H.	[89]	Journal Article	2002	Khan, M.H.	Khan, M.H.	The economics of prevention and control of rabies in Pakistan	Journal of the College of Physicians and Surgeons Pakistan	Not Explicitly Stated	Not Explicitly Stated			Dog	Asia	Pakistan	-	Letter	No Abstract	Evaluate economic burden of rabies in Pakistan and compare posts of PET using SBV vs CCV. Management strategy reccommendation of stray dog control.	Cost comparison of PET and stray dog contol.		No - CEA		Not Explicitly Stated	Not Explicitly Stated
Kiakalayeh, A.D	[21]	Journal Article	2024	Davoudi-Kiakalayeh, A.	Davoudi-Kiakalayeh, A., Gharib, Z., Mohammadi, R., Vahed, L.K. and Davoudi-Kiakalayeh, S.,	Trends in Animal Bites and Rabies-related Deaths in Northern Iran: Implications for Public Health Interventions						Dog, Cat	Asia	Iran	Guilan Province	Case Studies	Background: Rabies remains a public health problem in middle-income countries like Iran, despite being preventable. This study aimed to evaluate the six-year incidence of animal bites in the southern Caspian Sea region from 2016 to 2022, and focus on estimating the direct costs of animal bite cases using the incidence-based method. Methods: A multicenter, registry-based study was conducted using …	To evaluate incidence of animal bites and rabies-related deaths in northern Iran and assess their economic burden by estimating direct costs related to PEP	Animal bit case report analysis, descriptive statistics, costs calculated based on Iranian gov pricing	2016-2022	No		MISSING	Cannot determine
Knobel, D. L.	[90]	Journal Article	2005	Knobel, D. L.	Knobel, D. L.; Cleaveland, S.; Coleman, P. G.; Fèvre, E. M.; Meltzer, M. I.; Miranda, M. E. G.; Shaw, A.; Zinsstag, J.; Meslin, F. X.	Re-evaluating the burden of rabies in Africa and Asia	Bulletin of the World Health Organization	Centre for Tropical Veterinary Medicine, Royal (Dick) School of Veterinary Studies, University of Edinburgh	DK and SC are supported by a grant from the Wellcome Trust. JZ is supported by NCCR “North-South” IP-4, which is funded by the Swiss National Science Foundation and the Swiss Development Cooperation.	429686		Dog	Global	Global	Africa and Asia	Modeling - Retrospective	Objective: To quantify the public health and economic burden of endemic canine rabies in Africa and Asia. Methods: Data from these regions were applied to a set of linked epidemiological and economic models. The human population at risk from endemic canine rabies was predicted using data on dog density, and human rabies deaths were estimated using a series of probability steps to determine the li…	To quantify the public health and economic burden of endemic canine rabies in Africa and Asia.	Epidemiological and economic models used based on dog density, human population at risk, and dog bite incidence data. Probability of clinical rabies developing post bite was modeled. Costs and DALYs were calculated.	1996-2000	No - CEA		DK and SC are supported by a grant from the Wellcome Trust. JZ is supported by NCCR ‚ÄúNorth-South‚Äù IP-4, which is funded by the Swiss National Science Foundation and the Swiss Development Cooperation.	Centre for Tropical Veterinary Medicine, Royal (Dick) School of Veterinary Studies, University of Edinburgh
Krebs, J.W.	[91]	Journal Article	1998	Krebs, J.W.	Krebs, J.W.; Long-Marin, S.C.; Childs, J.E.	Causes, costs, and estimates of rabies postexposure prophylaxis treatments in the united states	Journal of Public Health Management and Practice	CDC	Not Explicitly Stated		10.1097/00124784-199809000-00009	Bat, Fox, Raccoon, Skunk	North America	USA	-	Reviews - Summary, Modeling	The incidence of rabies in humans in the United States is low. However, contacts with potentially rabid animals result in thousands of human rabies postexposure prophylaxis treatments (PEPs) each year. PEP is expensive, not without risk of adverse reactions, and in many instances unnecessary. Increased reports of cases of rabies in animals (4,880 cases in 1990, 9,495 in 1993, and 7,124 in 1996) s…	To estimate the economic burden of rabies PEP in the uSA and identify factors influencing PEP trends and costs.	Analyzed trends in animal rabies cases and PEP from CDC/health department records. PEP numbers estimated and HRIG sales data extrapolated. Costs calumated and PEP totals estimated for different scenarios.	1980-1996	No		Not Explicitly Stated	CDC
Kreindel, S.M.	[92]	Journal Article	1998	Kreindel, S.M.	Kreindel, S.M.; McGuill, M.; Meltzer, M.; Rupprecht, C.; DeMaria Jr., A.	The cost of rabies postexposure prophylaxis: One state's experience	Public Health Reports	Bureau of Communicable Disease Control, Massachusetts Department of Public Health, Boston	CDC - Centers for Disease Control and Prevention grant U50/CCU 1 10744-03			Raccoon	North America	USA	Massachusets	Case Studies	Objective. This study was undertaken to evaluate trends in the use of rabies postexposure prophylaxis (PEP) before, during, and following an epidemic of raccoon rabies in Massachusetts. Methods. The authors reviewed initiation of PEP as reported to the Massachusetts Department of Public Health (MDPH) from August 1994 to December 1995 and surveyed hospital pharmacies to determine the number of via…	This study was undertaken to evaluate trends in the use of rabies postexposure prophylaxis (PEP) before, during, and following an epidemic of raccoon rabies in Massachusetts.	PEP use tracked via mandatory reporting to Mass Public Health (MDPH), hospital pharmacy surveys were collected to estimate costs of HRIG dispensed (then extrapolated).	1991-1995	No		CDC - Centers for Disease Control and Prevention grant U50/CCU 1 10744-03	Bureau of Communicable Disease Control, Massachusetts Department of Public Health, Boston
Kunkel, A.	[93]	Journal Article	2021	Kunkel, A.	Kunkel, A.; Jeon, S.; Joseph, H.C.; Dilius, P.; Crowdis, K.; Meltzer, M.I.; Wallace, R.	The urgency of resuming disrupted dog rabies vaccination campaigns: a modeling and cost-effectiveness analysis	Scientific Reports	CDC - Centers for Disease Control and Prevention, Poxvirus and Rabies Branch, Division of High-Consequence Pathogens and Pathology, National Center for Emerging & Zoonotic Infectious Diseases	Not Explicitly Stated		10.1038/s41598-021-92067-5	Dog	North America	Haiti	Ouest Department	Modeling - Prospective	Dog vaccination is a cost-effective approach to preventing human rabies deaths. In Haiti, the last nation-wide dog vaccination campaign occurred in 2018. We estimated the number of human lives that could be saved by resuming dog vaccination in 2021 compared to 2022 and compared the cost-effectiveness of these two scenarios. We modified a previously published rabies transmission and economic model…	To evaluate the health and economic impacts of resuming dog rabies vaccination in 2021 vs delaying to 2022, and to highlight cost-effectiveness of timely vaccination campaigns for prevention. Prohected future imapcts of 2021-2025.	RabiesEcon Model (spreadsheet-based SEIR framework) to simulate rabies transmission. Historical vaccination coverage data and surveillance data were used for model. Costs incorporated into analysis.	2005-2020	No - CEA		Not Explicitly Stated	CDC - Centers for Disease Control and Prevention, Poxvirus and Rabies Branch, Division of High-Consequence Pathogens and Pathology, National Center for Emerging & Zoonotic Infectious Diseases
Kwan, N.C.L.	[94]	Journal Article	2018	Kwan, N.C.L.	Kwan, N.C.L.; Yamada, A.; Sugiura, K.	Benefit-cost analysis of the policy of mandatory annual rabies vaccination of domestic dogs in rabies-free Japan	PLoS ONE	Department of Global Agricultural Sciences	Not Explicitly Stated		10.1371/journal.pone.0206717	Dog	Asia	Japan	-	Modeling - Prospective	Japan is one of the few rabies-free countries/territories which implement the policy of mandatory vaccination of domestic dogs. In order to assess the economic efficiency of such policy in reducing the economic burden of a future canine rabies outbreak in Japan, a benefit-cost analysis (BCA) was performed using probabilistic decision tree modelling. Input data derived from simulation results of p…	In order toassess the economic efficiency ofsuch policy inreducing the economic burden ofafuture canine rabies outbreak inJapan, abenefitcost analysis (BCA) was performed using probabilistic decision tree modelling.	Stochastic decision-tree model compared economic impacts of maintaining current vaccination policy or aboloshing it using data from field investigations, lit review, and empirical data. Costs recorded and benefit-cost-ratio calculated.	2016	Yes		Not Explicitly Stated	Department of Global Agricultural Sciences
Larkins, A.J.	[95]	Journal Article	2020	Larkins, A.J.	Larkins, A.J.; Reece, J.F.; Shaw, A.P.M.; Thrusfield, M.V.	An economic case study of the control of dog-mediated rabies by an animal welfare organisation in Jaipur, India	Preventive Veterinary Medicine	Department of Primary Industries and Regional Development	Not Explicitly Stated		10.1016/j.prevetmed.2020.105120	Dog	Asia	Haiti	-	Case Studies	A global strategic plan for the elimination of dog-mediated human rabies deaths by 2030 was announced in 2018. The cost-effectiveness of annual mass dog vaccination programmes, as a control and elimination method, has been advocated on many occasions. Complementary methods, such as animal birth control (ABC) activities, have received less attention. This paper provides a case-study of a programme…	This paper provides a case-study of a programme operated by Help in Suffering (HIS) in Jaipur, India from 1994/95 until 2016/17 comprising both ABC and additional vaccination-only activities. Evaluates outcomes of dog rabies vaccination campaigns.	Analyzed costs of dog vaccination campaigns and the economic burden of human rabies cases and PEP with data collected from records and campaign budgets.	2013-2017	No - CEA		Not Explicitly Stated	Department of Primary Industries and Regional Development
Lavan, R.P.	[96]	Journal Article	2017	Lavan, R.P.	Lavan, R.P.; King, A.I.M.; Sutton, D.J.; Tunceli, K.	Rationale and support for a One Health program for canine vaccination as the most cost-effective means of controlling zoonotic rabies in endemic settings	Vaccine	Merck Research Laboratories, Merck Animal Health, Merck & Co., Inc., Kenilworth, NJ,	Not Explicitly Stated		10.1016/j.vaccine.2017.02.014	Dog	Global	Global	Africa and Asia	Reviews - Summary and Modeling	Although dog vaccination has been demonstrated to reduce and eliminate rabies in humans, during meetings there are often calls for further pilot studies. The assembled data proves that a widespread approach is now required. While zoonotic rabies has a minimal presence in developed nations, it is endemic throughout most of Asia and Africa, where it is considered to be a neglected tropical disease.…	Summary of Rabies vaccination (exposure, cost-effectiveness, PEP) and two case studies (Tanzania, Bhutan) to advocate for widespread implementation of One-Heath framework and evaluate cost-effectiveness.	Data/literature review from mass vaccination campaigns(Tanzania and Bhutan) focusing on vaccination coverage, human rabies, and costs.	2001-2012	No - CEA		Not Explicitly Stated	Merck Research Laboratories, Merck Animal Health, Merck & Co., Inc., Kenilworth, NJ,
Lis, H.	[97]	Journal Article	1999	Lis, H.	Lis, H.	Epizootic situation after 6 years of vaccination of foxes against rabies in Poland	MEDYCYNA WETERYNARYJNA	Translation Needed	Translation Needed	0025-8628		Fox (Wildlife)	Europe	Poland	-	Case Studies	In the year 1998, 1329 cases of rabies including 209 (15.72%) in domestic animals and 1120 (84.28%) in wild animals were recorded respectively. Among domestic animals the highest incidence of disease was found in cattle - 116 animals (8.72%), then in cats, 60 cases (4.51%), in dogs 32 cases (2.40%), and one case in sheep. Among wild animals, rabies was found in 927 foxes (69.75%), in 131 racoon d…	To evaluate the effectiveness of a 6-year fox vaccination campaign against rabies in Poland	Aerial distribution of vaccine baits across different provinces, Documentation of rabies cases across regions, Progressive expansion of vaccination coverage from 1993-1998, Monitoring of vaccination effectiveness through case surveillance	1992-1998	No - CEA	(approximate cost of 100,000 USD per province) with total campaign cost of 4.3 million USD for 26 provinces	Translation Needed/Not Explicitly Stated	Translation Needed/Not Explicitly Stated
Lushasi, K.	[98]	Journal Article	2023	Lushasi, K.	Lushasi, K.; Brunker, K.; Rajeev, M.; Ferguson, E.A.; Jaswant, G.; Baker, L.; Biek, R.; Changalucha, J.; Cleaveland, S.; Czupryna, A.; Fooks, A.R.; Govella, N.; Haydon, D.T.; Johnson, P.; Kazwala, R.; Lembo, T.; Marston, D.; Masoud, M.; Maziku, M.; Mbunda, E.; McHau, G.; Mohamed, A.Z.; Mpolya, E.; Ngeleja, C.; Ng’abhi, K.; Nonga, H.; Omar, K.; Rysava, K.; Sambo, M.; Sikana, L.; Steenson, R.; Hamp…	Integrating contact tracing and whole-genome sequencing to track the elimination of dog-mediated rabies: an observational and genomic study	eLife	Boyd Orr Centre for Population and Ecosystem Health, School of Biodiversity, One Health & Veterinary Medicine, University of Glasgow, Glasgow, United Kingdom	Wellcome Trust, UBS Optimus Foundation, National Institutes of Health (Department of Health and Human Services, DELTAS Africa Initiative, Bill and Melinda Gates Foundation, UK Department for Environment, Food and Rural Affairs (Defra), Scottish government and Welsh government		10.7554/eLife.85262	Dog	Africa	Tanzania	Pemba Island	Case Studies	Background: Dog-mediated rabies is endemic across Africa causing thousands of human deaths annually. A One Health approach to rabies is advocated, comprising emergency post-exposure vaccination of bite victims and mass dog vaccination to break the transmission cycle. However, the impacts and cost-effectiveness of these components are difficult to disentangle. Methods: We combined contact tracing …	To evaluate the effectiveness of combined dog vaccination and PEP in eliminating rabies on Pemba Island.	Contact tracing and whole-genome sequencing to map transimission and asses impact of vaccination campaigns. Data sourced from vaccination records, PEP usage, and sequencing samples from 2010-2020.	2010-2020	No - CEA		Wellcome Trust, UBS Optimus Foundation, National Institutes of Health (Department of Health and Human Services, DELTAS Africa Initiative, Bill and Melinda Gates Foundation, UK Department for Environment, Food and Rural Affairs (Defra), Scottish government and Welsh government	Boyd Orr Centre for Population and Ecosystem Health, School of Biodiversity, One Health & Veterinary Medicine, University of Glasgow, Glasgow, United Kingdom
Mann, J.M.	[99]	Journal Article	1980	Mann, J.M.	Mann, J.M.; Burkhart, M.J.; Rollag, O.J.	Anti-rabies treatments in New Mexico: Impact of a comprehensive consultation-biologics system	American Journal of Public Health	Not Explicitly Stated	Not Explicitly Stated		10.2105/AJPH.70.2.128	Dog, Cat, Bat	North America	USA	New Mexico	Case Studies	Fewer than 20% of the 30,000 antirabies treatments administered in the United States each year are necessary. New Mexico established a comprehensive consultation-biologics program to assist physicians in making appropriate and systematic rabies treatment decisions. In 1978, 32 individuals received anti-rabies treatments as the result of 144 physician consultation requests. Dog and cat exposures a…	To evaluate impact of state-run consulation-biologics program in reducing uneccessary treatments/costs. In order to assist the private practitioner with the difficult decision of whether to administer anti-rabies prophylaxis following animal exposures and to reduce unnecessary anti-rabies treatments, a comprehensive consultation-biologics program was established in New Mexico. This report describ…	Analyzed consulation records and treatments provided in New Mexico in 1978.	1977-1978	No - CEA		Not Explicitly Stated	Not Explicitly Stated
Mello, A.K.M.	[100]	Journal Article	2019	Mello, A.K.M.	Mello, A.K.M.; Brumatti, R.C.; Neves, D.A.; Alcântara, L.O.B.; Araújo, F.S.; Gaspar, A.O.; Lemos, R.A.A.	Bovine rabies: Economic loss and its mitigation through antirabies vaccination	Pesquisa Veterinaria Brasileira	Faculdade de Medicina Veterinária e Zootecnia (FAMEZ), Universidade Federal de Mato Grosso do Sul (UFMS)	Not Explicitly Stated		10.1590/1678-5150-PVB-6201	Livestock	South America	Brazil	Mato Grosso do Sul	Modeling - Retrospective	Rabies is among the most common neurological disease in cattle in Brazil, causing significant economic losses. Data on the economic impact of rabies in livestock are available in several countries. However, in Brazil, these data focus mainly on the public health point of view, emphasizing the costs related to the prevention of rabies in humans, in dogs, or wildlife. Specific studies carried out i…	The objective of this work was to evaluate the economic impact of bovine rabies, and its mitigation through antirabies vaccination in rural properties in Mato Grosso do Sul, Midwestern Brazil.	Retrospective analysis using outbreak data from 2010-2016 conducted (morbidity, herd size, vaccination costs).	2010-2016	No - CEA		Not Explicitly Stated	Faculdade de Medicina Veterin√°ria e Zootecnia (FAMEZ), Universidade Federal de Mato Grosso do Sul (UFMS)
Meltzer, M.I.	[11]	Journal Article	1998	Meltzer, M.I.	Meltzer, M.I.; Rupprecht, C.E.	A review of the economics of the prevention and control of rabies: Part 2: Rabies in dogs, livestock and wildlife	PharmacoEconomics	CDC	Not Explicitly Stated		10.2165/00019053-199814050-00003	Bat, Dog, Fox, Livestock, Raccoon	Global	Global	USA, Asia, Africa, Europe	Reviews - Systematic	Although rabies in domestic and wild animals represents a significant threat to public health and can cause economic losses among livestock, there are very few studies that examine the economics of rabies in animals. The literature that does exist can be characterised as poorly documented estimates of costs, with insufficient information to allow replication of the analyses. Most papers have nume…	To evaluate the literature in terms of being able to comprehensively address several issues that define the economics of rabies in animal populations. For example: Why is dog rabies still a major problem in developing countries? Is there evidence that new technologies, such as oral vaccines, offer long term solutions to controlling wildlife rabies? What is the evidence regarding the economic cost…	Computer-based literature search, for the period covering January 1966 to December 1997, on 7 databases (AGRICOLA, AGRIS, BIOSIS, CAB International, CAB abstracts, Current Contents, Medline), and using reference lists in published articles. Previously published criteria [4-7] were used to evaluate the quality of the economic data in the articles. These criteria include describing the data sources…	1966-1997	No		Not Explicitly Stated	CDC
Meltzer, M.I.	[101]	Journal Article	1996	Meltzer, M.I.	Meltzer, M.I.	Assessing the Costs and Benefits of an Oral Vaccine for Raccoon Rabies: A Possible Model	Emerging Infectious Diseases	CDC	Not Explicitly Stated		10.3201/eid0204.960411	Raccoon	North America	USA	Northeastern	Modeling - Prospective	Any cost-benefit analysis of the use of an oral vaccine to control raccoon rabies should include calculating both costs and benefits in terms of $/unit area. Further, cost savings must be adjusted to match the stages of an epizootic: pre-epizootic, epizootic, and post-epizootic. A generic model, which can be adapted to different sites, illustrates the use of threshold analysis to link distributio…	A cost-benefit model with a societal perspective was constructed (on Excel 5.0, Microsoft, Inc.) by using a discount rate of 3% (14) over 30 years to provide a Net Present Value (NPV) ( Technical Appendix). A generic model, which can be adapted to di erent sites, illustrates the use of threshold analysis to link distribution costs, cost savings, bait density, and vaccine price.	Developed a cost-benefit model with data sourced from field trials, economic reports, and prior studies.	1996-2026	Yes		Not Explicitly Stated	CDC
Meltzer, Martin I.	[102]	Journal Article	1998	Meltzer, Martin I.	Meltzer, Martin I.; Rupprecht, Charles E.	A Review of the Economics of the Prevention and Control of Rabies: Part 1: Global Impact and Rabies in Humans	PharmacoEconomics	CDC	Not Explicitly Stated	11707690		Bat, Dog, Fox, Livestock, Raccoon	Global	Global	USA, Asia, Africa, Europe	Reviews - Systematic	Although rabies in domestic and wild animals represents a significant threat to public health and can cause economic losses among livestock, there are very few studies that examine the economics of rabies in animals. The literature that does exist can be characterised as poorly documented estimates of costs, with insufficient information to allow replication of the analyses. Most papers have nume…	To evaluate the literature in terms of being able to comprehensively address several issues that define the economics of rabies. We examine the literature in an attempt to answer questions such as, does the incidence of human rabies and PEP vary substantially between developed and undeveloped countries? If so, has the difference changed over time? What does rabies PEP cost, and what can be done t…	Computer-based literature search on 7 databases (AGRICOLA, AGRIS, BIOSIS, CAB International, CAB abstracts, Current Contents and Medline) from January 1966 to December 1997 and using reference lists in published articles. Previously published criteria[3-5] were used to evaluate the quality of the economic data in the articles. These criteria included description of the data sources, and placement…	1966-1997	No		Not Explicitly Stated	CDC
Mindekem, R.	[103]	Journal Article	2017	Mindekem, R.	Mindekem, R.; Lechenne, M. S.; Naissengar, K. S.; Oussiguéré, A.; Kebkiba, B.; Moto, D. D.; Alfaroukh, I. O.; Ouedraogo, L. T.; Salifou, S.; Zinsstag, J.	Cost description and comparative cost efficiency of post-exposure prophylaxis and canine mass vaccination against rabies in N'Djamena, Chad	Frontiers in Veterinary Science	Centre de Support en Santé International	UBS Optimus Foundation and the Chadian Government	22971769	10.3389/fvets.2017.00038	Dog	Africa	Chad	N'Djamena	Modeling - Prospective	Rabies claims approximately 59,000 human lives annually and is a potential risk to 3.3 billion people in over 100 countries worldwide. Despite being fatal in almost 100% of cases, human rabies can be prevented by vaccinating dogs, the most common vector, and the timely administration of post-exposure prophylaxis (PEP) to exposed victims. For the control and prevention of human rabies in N'Djamena…	To compare cost-efficicnecy of PEP alone vs combination of PEP and mass dog vaccination. The costs described in this article provide the basis for the planning and organization of a national mass vaccination campaign (22) and a proposed approach to lower expenses due to rabies in view of elimination of dog-mediated human rabies by 2030, as jointly outlined by WHO, FAO, OIE, the Global Alliance fo…	Mass dog vaccination conducted and epidemiological data collected through bite reports and diagnostic tests. Three scenarios modeled - 1) PEP alone 2) PEP with dog vaccination 3) PEP with dog vaccination and enhanced one-health communication. Projections modeled for 2012-2021	2012-2014	No - CEA		UBS Optimus Foundation and the Chadian Government	Centre de Support en Sant√© International
Miranda, L. M.	[104]	Journal Article	2017	Miranda, L. M.	Miranda, L. M.; Miranda, M. E.; Hatch, B.; Deray, R.; Shwiff, S.; Roces, M. C.; Rupprecht, C. E.	Towards Canine Rabies Elimination in Cebu, Philippines: Assessment of Health Economic Data	Transboundary and emerging diseases	Global Alliance for Rabies Control Inc., Laguna, Philippines	This work was supported in part by a grant from the Bill and Melinda Gates Foundation.	18651674	10.1111/tbed.12350	Dog	Asia	Philippines	Cebu Province	Case Studies	Rabies is endemic in the Philippines. In 2010, with support from the Bill and Melinda Gates Foundation, a canine rabies elimination project was initiated in the Philippine Archipelago of Visayan. We conducted an analysis of dog vaccination and human PEP costs for dog bite patients in a highly urbanized area and a low‐income rural municipality in Cebu Province, Philippines, from 2010 to 2012. Our …	To evaluate the cost-effectiveness of mass dog vaccination campaigns in reducing human rabies cases and PEP costs.	Analyzed PEP costs from 2010-2012 from capaign budgets, vaccination records, and human bite treatment logs and calculated cost per dog, PEP treatment, and human life saved.	2010-2012	No - CEA		This work was supported in part by a grant from the Bill and Melinda Gates Foundation.	Global Alliance for Rabies Control Inc., Laguna, Philippines
Miranda, M. E.	[105]	Journal Article	1997	Miranda, M. E.	Miranda, M. E.; Miranda, N. L. J.	City canine rabies elimination campaign: manpower and program costs	Épidémiologie et Santé Animale	Research Institute for Tropical Medicine	Not Explicitly Stated	7542186		Dog	Asia	Philippines	Muntinlupa City	Case Studies	Translated: In 1993, a mass anti-rabies vaccination campaign for dogs was carried out with the aim of eliminating rabies in Muntinlupa Island (Philippines). One of the objectives of the project was to implement the program by involving local communities and political authorities. The costs and labor requirements corresponding to each program activity have been listed. During the campaign, the vol…	To document the manpower, costs, and community involvement required for a successful mass canine rabies vaccination campaign in an urban setting.	Single-day vaccination campaign performed, cost data collected (materials, vaccination, education, volunteers) and training of personnel conducted to reduce costs.	1993	No		Not Explicitly Stated	Research Institute for Tropical Medicine
Monroe, B.	[106]	Journal Article	2021	Monroe, B.	Monroe, B.; Ludder, F.; Dilius, P.; Crowdis, K.; Lohr, F.; Cleaton, J.; Gamble, L.; Blanton, J.; Etheart, M.; Pieracci, E.G.; Natal Vigilato, M.A.; Molina-Flores, B.; Millien, M.; Gibson, A.D.; Wallace, R.M.	Every Dog Has Its Data: Evaluation of a Technology-Aided Canine Rabies Vaccination Campaign to Implement a Microplanning Approach	Frontiers in Public Health	CDC - Centers for Disease Control and Prevention, Poxvirus and Rabies Branch	Merck Animal Health provided funding for distributing mobile phone SMS messages announcing the campaign.		10.3389/fpubh.2021.757668	Dog	North America	Haiti	Gonaives, Saint-Marc (Artibone Department)	Case Studies	Background: Robust dog vaccination coverage is the primary way to eliminate canine rabies. Haiti conducts annual canine mass vaccination campaigns, but still has the most human deaths in the Latin American and Caribbean region. We conducted an evaluation of dog vaccination methods in Haiti to determine if more intensive, data-driven vaccination methods, using smartphones for data reporting and ge…	To compare the effectiveness and cost-efficiency of traditional and technology-aided approaches for canine rabies vaccination campaigns in achieving critical vaccination coverage to disrupt rabies transmission.	Traditional areas (temp vaccination clinics and self-reported records) and technology aided areas (martphone-based spatial coordination for real-tim data collection, team direction, and vaccination zone assignments) methods implemented. Coverage and costs assessed through surveys, field-based dog sight monitoring, and human-dog ratio estimates.	2017	No - CEA		Merck Animal Health provided funding for distributing mobile phone SMS messages announcing the campaign.	CDC - Centers for Disease Control and Prevention, Poxvirus and Rabies Branch
Motschwiller, E.	[107]	Thesis	1988	Motschwiller, E.	Motschwiller, E.	Epidemiological and economic aspects of canine rabies and its control in Third World countries		Translation Needed	Translation Needed			Dog	Global	Global		Modeling	Translation: Epidemiological studies indicate that dog rabies in third world countries has been increasing rapidly over the last 15 years. Rabies is transmitted to humans primarily by the dog, regardless of whether the main carrier of the chain of infection is a wild species (wild animal rabies or a sylvatic form of rabies) or from the dog (canine rabies, canine form of rabies or urban form of ra…	Translation: : To analyze epidemiological and economic aspects of canine rabies and its control in developing countries (Third World countries), with a focus on developing a model for calculating control program costs and effectiveness	Translation: Analysis of existing epidemiological data from literature and national reports (1979-1985), Special questionnaire survey sent through WHO to collect additional data from countries, Development of mathematical models to analyze vaccination campaign progression, Cost-benefit analysis of different control strategies, Statistical analysis of relationships between key parameters like huma…	1979-1985	No - CEA	Detailed analysis of costs for both human post-exposure treatments and dog vaccination campaigns, comparing different strategic approaches.	Translation Needed	Tierärztliche Fakultät der Ludwig-Maximilians-Universität, München
Murphy, J.	[108]	Journal Article	2019	Murphy, J.	Murphy, J.; Sifri, C.D.; Pruitt, R.; Hornberger, M.; Bonds, D.; Blanton, J.; Ellison, J.; Cagnina, R.E.; Enfield, K.B.; Shiferaw, M.; Gigante, C.; Condori, E.; Gruszynski, K.; Wallace, R.M.	Human Rabies - Virginia, 2017	MMWR. Morbidity and mortality weekly report	Virginia Department of Health	Not Explicitly Stated		10.15585/mmwr.mm675152a2	Dog	North America	USA	Virginia	Case Studies	On May 9, 2017, the Virginia Department of Health was notified regarding a patient with suspected rabies. The patient had sustained a dog bite 6 weeks before symptom onset while traveling in India. On May 11, CDC confirmed that the patient was infected with a rabies virus that circulates in dogs in India. Despite aggressive treatment, the patient died, becoming the ninth person exposed to rabies …	To document public health response, healthcare costs, and outcomes of a human rabies case in Virginia linked to a dog bit in India.	Study on specific case of US traveler bitten by a rabid dog in India, did not receive PEP, and developed rabies after returning to VA. Investigation of healthcare worker explosures and public heath response (as well as costs) was performed.	2017	No		Not Explicitly Stated	Virginia Department of Health
Nguyen, H.T.	[109]	Journal Article	2019	Nguyen, H.T.	Nguyen, H.T.; Le, N.D.; Pham, T.N.; Urabe, M.I.; Afriyie, D.O.; Otsu, S.; Tran, D.N.; Tran, H.G.; Nguyen, H.V.; Le, H.T.; Tran, C.H.	Evaluation of Vietnam's post-exposure prophylaxis delivery system, 2017	Vaccine	National Institute of Hygiene and Epidemiology, Ministry of Health	Gavi Learning Agenda, Switzerland via the WHO Neglected Tropical Diseases Department, Switzerland.		10.1016/j.vaccine.2019.02.041	Dog	Asia	Viet Nam	-	Case Studies	Background: Canine-mediated human rabies deaths typically occur in poor and rural populations with limited access to rabies biologics: vaccine and immunoglobulin. A critical aspect of reducing rabies deaths is understanding how these countries procure, deliver, and forecast rabies biologics. Vietnam is one of the few endemic countries where biologics is widely available. However, a formal evaluat…	To evaluate the rabies biologics delivery system in Vietnam, identifying challenges in PEP procurement, delivery, and patient costs.	Formal evaluation conducted over 780 rabies biologics centers - surveyed 160 eligible centers gathering data on costs, supply, delyas, and storage issues focusing on ffordability for patients.	2017	No		Gavi Learning Agenda, Switzerland via the WHO Neglected Tropical Diseases Department, Switzerland.	National Institute of Hygiene and Epidemiology, Ministry of Health
Nirmalya Manna	[110]	Journal Article	2022	Nirmalya Manna	Nirmalya Manna; Sudipta Das; Rahaman, S. K. S.; Debasis Das	Economic burden, knowledge, and practice related to prevention of rabies: a cross-sectional study among animal bite victims attending Rabies Immunization Clinic, Medical College and Hospital, Kolkata	National Journal of Physiology, Pharmacy and Pharmacology	Department of Community Medicine, Medical College and Hospital, Kolkata, West Bengal, India	None Declared	23204672	10.5455/njppp.2022.12.08396202217082022	Dog, Cat	Asia	India	Kolkata	Case Studies	Background: Rabies is a fatal but preventable zoonotic disease and prevention of rabies following exposure is largely dependent on proper wound care and timely initiation and completion of post-exposure prophylaxis (PEP) which again dependent on awareness of general population regarding prevention of rabies and economic burden related to PEP. Aims and Objectives: With this background, the present…	Study was carried out to estimate the economic burden, knowledge, and practice regarding prevention of rabies and to determine predictor of practices.	Observational, cross-sectional study of 110 animal bite victims from Jan-Jun 2022.	2022	No		None Declared	Department of Community Medicine, Medical College and Hospital, Kolkata, West Bengal, India
Noah, D.L.	[20]	Journal Article	1996	Noah, D.L.	Noah, D.L.; Smith, M.G.; Gotthardt, J.C.; Krebs, J.W.; Green, D.; Childs, J.E.	Mass human exposure to rabies in New Hampshire: Exposures, treatment, and cost	American Journal of Public Health	Not Explicitly Stated	Not Explicitly Stated		10.2105/ajph.86.8_pt_1.1149	Cat	North America	USA	New Hampshire	Case Studies	Objectives. This study assessed the rabies exposure and treatment that at least 665 persons in Concord, NH, received as a result of one proven rabid pet-store kitten in October 1994. Methods. All treatment recipients were interviewed by person or phone. Results. The median age of the treatment recipients was 14 years; 58% were female. The must common exposures were low risk (e.g., picking up, pet…	This study assessed the rabies exposure and treatment that at least 665 persons in Concord, NH, received as a result of one proven rabid pet-store kitten in October 1994.	Investigated exposures and adverse reactions amoung 665 individuals receiving PEP after exposure to a rabid kitten. Data collected from healthcare providers and follow-up interviews with patients and costs estimated.	1994	No		Not Explicitly Stated	Not Explicitly Stated
Nujum, Zinia T.	[111]	Journal Article	2023	Nujum, Zinia T.	Nujum, Zinia T.; Asaria, Miqdad; Kurup, Karishma Krishna; Mini, Malathi; Mazumdar, Sumit; Daptardar, Monal; Tiwari, Harish	Cost-effectiveness of One Health interventions for rabies elimination: a systematic review	TRANSACTIONS OF THE ROYAL SOCIETY OF TROPICAL MEDICINE AND HYGIENE	London School of Economics and Political Science - Department of Health Policy	Indian Council of Medical Research Department of Health Research (ICMR-DHR) short-term international fellowship for Senior Biomedical Scientists - Department of Health Policy, London School of Economics and Political Sciences	0035-9203, 1878-3503	10.1093/trstmh/trad074	Dog	Global	Global	-	Reviews - Systematic	The 'One Health' (OH) approach is the most promising idea in realising the global goal of eliminating canine-mediated human rabies by 2030. However, taking an OH approach to rabies elimination can mean many different things to different people. We conducted a systematic review scrutinizing economic evaluations (EEs) retrieved from MEDLINE OVID, Embase OVID, Global Health OVID, CINAHL EBSCO and EC…	It is our aim to carefully review the various components of the OH approach and identify the optimal combination of interventions in humans and dogs that comprise the most cost-effective strategy to eliminate rabies in both humans and dogs while highlighting key gaps in the knowledge base requiring further research.	Systematic review of 32 economic evaluation studies (post 2010).	2010-2023	No - CEA		Indian Council of Medical Research Department of Health Research (ICMR-DHR) short-term international fellowship for Senior Biomedical Scientists - Department of Health Policy, London School of Economics and Political Sciences	London School of Economics and Political Science - Department of Health Policy
Oļševskis, E.	[112]	Conference Paper	2012	Oļševskis, E.	Oļševskis, E.; Lamberga, K.; Liepiņš, E.	Cost efficiency of rabies oral vaccination strategies implemented in Latvia from 1991 to 2011		LUA, Faculty of Veterinary Medicine	Project ̳Support for doctoral studies in LUA‘ Contract No. 2009/0180/1DP/1.1.2.1.2/09/IPIA/VIAA/017/, agreement No. 04.408/EF2.D1.23			Fox, Raccoon dog	Europe	Latvia	-	Case Studies	Rabies has been a serious animal and public health threat in Latvia since 19th century. Foxes and raccoon dogs are main rabies virus reservoirs in Latvia since 1963. Oral vaccination of wildlife (ORV) has been recognized as an effective tool to eliminate rabies in several countries in Europe. Despite of the implementation of three different ORV strategies in Latvia since 1991 rabies cases are sti…	The aim of this study was to analyse cost efficiency of ORV strategies implemented in Latvia.	Three strategies assessed: Patchwork vaccination (1991-1997), Small-scale vaccination (1998-2004), Large-scale vaccination (2005-2011) and costs analyzed.	1991-2011	No - CEA		Project Ã≥Support for doctoral studies in LUA‚Äò Contract No. 2009/0180/1DP/1.1.2.1.2/09/IPIA/VIAA/017/, agreement No. 04.408/EF2.D1.23	LUA, Faculty of Veterinary Medicine
Pieracci, Emily G.	[113]	Journal Article	2019	Pieracci, Emily G.	Pieracci, Emily G.	Vital Signs: Trends in Human Rabies Deaths and Exposures — United States, 1938–2018	MMWR. Morbidity and Mortality Weekly Report	CDC - Centers for Disease Control and Prevention, Division of High-Consequence Pathogens and Pathology, National Center for Emerging and Zoonotic Infectious Diseases		0149-21951545-861X	10.15585/mmwr.mm6823e1	Bat, Raccoon, Dog	North America	USA	-	Reviews - Summary	Each year, rabies causes approximately 59,000 deaths worldwide, including approximately two deaths in the United States.	To analyze trends in human rabies deaths and explosures, highlight the economic impact of rabies prevention, and assess public health responses.	Analyzed 81 years of rabies surveillance data, included PEP costs and reviewed public health costs for responding to rabies cases and exposures.	1938-2018	No		MISSING	CDC - Centers for Disease Control and Prevention, Division of High-Consequence Pathogens and Pathology, National Center for Emerging and Zoonotic Infectious Diseases
Pinto, H. de B. F.	[114]	Journal Article	2011	Pinto, H. de B. F.	Pinto, H. de B. F.; Assis, A.; Pinto, R. M.; Monteiro, S. L. P.; Pinheiro, S. R.	Cost benefit analysis of the activities for human rabies prevention and the activities for canine rabies control in Mogi-Guaçu municipality, state of Sao Paulo, from 2000 to 2004	Veterinária e Zootecnia	Coordenação de vigilância em Saúde	Translation Needed	1025716		Dog	South America	Brazil	Mogi Guaçu, São Paulo	Case Studies	In this work, costs with human rabies prevention by postexposure prophylaxis and activities for canine rabies control in Mogi-Guaçu municipality were evaluated from 2000 to 2004 using information available in the National System of Injury Notification database (SINAN), as well as data from Rabies Control Program, supplied by the Center for Zoonoses Control. Data were compiled using Excel software…	Costs with human rabies prevention by postexposure prophylaxis and activities for canine rabies control in Mogi-Guaçu municipality were evaluated from 2000 to 2004 using information available in the National System of Injury Notification database (SINAN), as well as data from Rabies Control Program.	Analyzed data from the National System of Injury Notification (SINAN) and Rabies Control Program, costs of PEP and dog vaccination tabulated and adjusted to 2006 values. Dog vaccination and PEP costs compared.	2000-2004	Yes		Translation Needed	Coordena√ß√£o de vigil√¢ncia em Sa√∫de
Rahmanian, V.	[115]	Journal Article	2020	Rahmanian, V.	Rahmanian, V.; Shakeri, H.; Jahromi, A.S.; Shakeri, M.; Khoubfekr, H.; Hatami, I.	Epidemiological characteristic of animal bite and direct economic burden of rabies vaccination in the southern of Iran	American Journal of Animal and Veterinary Sciences	Zoonoses Research Center, Jahrom University of Medical Sciences, Jahrom, Iran	This study was conducted using existing data from the primary health care system and did not impose additional costs. There is no external fund to conduct this study.		10.3844/ajavsp.2020.245.251	Dog, Cat	Asia	Iran	Larestan County, Fars Province	Case Studies	The ever-increasing cases of animal bites caused by rabies, livestock losses, as well as economic damages are of utmost importance in developing countries. This study was conducted to determine the epidemiology and the direct economic burden of rabies vaccination in southern Iran in 2018. In this study, 375 cases of animal bites which were recorded in Rabies Treatment Centers of Larestan County, …	The purpose of this study was to determine the epidemiology and the direct economic burden of rabies vaccination in Larestan in 2018.	Analyzed 375 cases of animal bites from rabies treatment centers in 2018 using census methods. Data sourced from Rabies Surveillance System and costs were analyzed for three-dose and five-dose regimes and RIG therapy.	2018	No		This study was conducted using existing data from the primary health care system and did not impose additional costs. There is no external fund to conduct this study.	Zoonoses Research Center, Jahrom University of Medical Sciences, Jahrom, Iran
Recuenco, S.	[116]	Journal Article	2007	Recuenco, S.	Recuenco, S.; Cherry, B.; Eidson, M.	Potential cost savings with terrestrial rabies control	BMC Public Health	Zoonoses Program, Bureau of Communicable Diseases Control, New York State Department of Health	USDA WS Cooperative Agreement		10.1186/1471-2458-7-47	Raccoon	North America	USA	New York	Case Studies	Background. The cost-benefit of raccoon rabies control strategies such as oral rabies vaccination (ORV) are under evaluation. As an initial quantification of the potential cost savings for a control program, the collection of selected rabies cost data was pilot tested for five counties in New York State (NYS) in a three-year period. Methods. Rabies costs reported to NYS from the study counties we…	To assess potential cost savings of oral rabies vaccination (ORV) programs for cntrolling terrestrial rabies.	Analyzed rabies costs reported to NY from five counties (included PEP, specimen testing, and pet vaccination clinics).	1999-2002	No - Discussed		USDA WS Cooperative Agreement	Zoonoses Program, Bureau of Communicable Diseases Control, New York State Department of Health
Recuenco, S.	[117]	Journal Article	2009	Recuenco, S.	Recuenco, S.; Eidson, M.; Cherry, B.; Johnson, G.	Risk-based cost modelling of oral rabies vaccine interventions for raccoon Rabies	Zoonoses and Public Health	School of Public Health, University at Albany-SUNY	Not Explicitly Stated		10.1111/j.1863-2378.2008.01168.x	Raccoon	North America	USA	New York	Modeling - Prospective	Distribution of oral rabies vaccine (ORV) is an effective but costly strategy to control raccoon rabies. Because of high costs, ORV for raccoon rabies in the U.S. has been limited primarily to epizootic areas, leaving extensive raccoon rabies regions without any ORV intervention. Several cost scenarios for ORV application in raccoon rabies enzootic and epizootic regions were modelled in New York …	To evaluate cost savings strategies for ORV distributions by modeling different baiting scenarios based on risk levels.	Census trait-level data used to model ORV distribution strategies (three cost scenarios - uniform baiting, baiting based on observed cases, baiting based on expected cases) and compare cost of scenarios.	1997-2003	No - CEA		Not Explicitly Stated	School of Public Health, University at Albany-SUNY
Ribadeau Dumas, F.	[118]	Journal Article	2015	Ribadeau Dumas, F.	Ribadeau Dumas, F.; N'Diaye, D.S.; Paireau, J.; Gautret, P.; Bourhy, H.; Le Pen, C.; Yazdanpanah, Y.	Cost-effectiveness of rabies post-exposure prophylaxis in the context of very low rabies risk: A decision-tree model based on the experience of France	Vaccine	Université Paris Dauphine	No specific funding was provided for this study. The DGS (French Ministry of Health) and the Institut de Veille Sanitaire (a French governmental agency) are supporting the National Reference Center for Rabies, and ARS Ile de France (a French regional health agency) the Paris regional ARC. DSN was funded by a three-year doctoral contract from the ED 393 “Public health: Epidemiology and biomedical …		10.1016/j.vaccine.2015.02.075	Dog	Europe	France	-	Modeling - Retrospective	Introduction: Benefit-risk of different anti-rabies post-exposure prophylaxis (PEP) strategies after scratches or bites from dogs with unknown rabies status is unknown in very low rabies risk settings. Design and settingA cost-effectiveness analysis in metropolitan France using a decision-tree model and input data from 2001 to 2011. PopulationA cohort of 2807 patients, based on the mean annual nu…	Benefit-risk of different anti-rabies post-exposure prophylaxis (PEP) strategies after scratches or bites from dogs with unknown rabies status is unknown in very low rabies risk settings.	Decision-tree model simulated outcomes for patients exposed to dogs with unknown rabies status. Costs, life years gained, and incremental cost-effectiveness ratios were calculated for each strategy.	2001-2011	No - CEA		No specific funding was provided for this study. The DGS (French Ministry of Health) and the Institut de Veille Sanitaire (a French governmental agency) are supporting the National Reference Center for Rabies, and ARS Ile de France (a French regional health agency) the Paris regional ARC. DSN was funded by a three-year doctoral contract from the ED 393 ‚ÄúPublic health: Epidemiology and biomedica…	Universit√© Paris Dauphine
Rimhanen-Finne, R.	[119]	Journal Article	2023	Rimhanen-Finne, R.	Rimhanen-Finne, R.; Ollgren, J.; Gadd, T.; Nokireki, T.	Notifications of suspected rabies exposure increased in Finland: 26 years of one health surveillance, 1995–2020	Infectious Diseases	Finnish Institute for Health and Welfare, Helsinki	Not Explicitly Stated		10.1080/23744235.2023.2203761	Bat, Dog, Cat	Europe	Finland	-	Case Studies	Background: Finland is a rabies virus-free country since 1991. Notification of suspected cases of rabies exposures, leading to post-exposure prophylaxis, is mandatory. We characterised suspected cases of rabies exposure, analysed animal surveillance data and calculated costs for vaccine and immunoglobulin and treatment to estimate the financial burden of rabies control in Finland. Methods: The in…	To analyze trends in suspected rabies exposire, PEP, administration, and the financial burden of rabies control in Finland over 26 years.	Reviewed data from Finnish Infectious Disease Registry and animal surveillance systems. Cost estimates based on vaccine/immunoglobulin usage and healthcare costs.	1995-2020	No		Not Explicitly Stated	Finnish Institute for Health and Welfare, Helsinki
Rosatte, R.	[120]	Journal Article	2001	Rosatte, R.	Rosatte, R.; Donovan, D.; Allan, M.; Howes, L.-A.; Silver, A.; Bennett, K.; MacInnes, C.; Davies, C.; Wandeler, A.; Radford, B.	Emergency response to raccoon rabies introduction into Ontario	Journal of Wildlife Diseases	Ontario Ministry of Natural Resources, Rabies Research Unit, Trent University	Not Explicitly Stated		10.7589/0090-3558-37.2.265	Raccoon, Skunk	North America	Canada	Ontario	Case Studies	During 15 July to 4 October, 1999, rabies control programs were implemented with the objective being to contain the first three confirmed cases of raccoon rabies in Canada. The strategy, called point infection control (PIC) involved the use of three tactics: population reduction (PR), trap-vaccinate-release (TVR) and oral rabies vaccination with baits (ORV), to control the spread of raccoon rabie…	This paper reports on the actions taken in response to the first cases of raccoon rabies in Canada (containment, pop reduction, TVR, ORV) and its cost-effectiveness.	Point Infection Control (PIC) strategies implemented in three zones - used live trapping, euthanasia, and aerial baiting ORV. Costs were analyzed of PIC operations.	1999-2000	No		Not Explicitly Stated	Ontario Ministry of Natural Resources, Rabies Research Unit, Trent University
Sambo, M.	[121]	Journal Article	2017	Sambo, M.	Sambo, M.; Johnson, P.C.D.; Hotopp, K.; Changalucha, J.; Cleaveland, S.; Kazwala, R.; Lembo, T.; Lugelo, A.; Lushasi, K.; Maziku, M.; Mbunda, E.; Mtema, Z.; Sikana, L.; Townsend, S.E.; Hampson, K.	Comparing methods of assessing dog rabies vaccination coverage in rural and urban communities in Tanzania	Frontiers in Veterinary Science	Environmental Health and Ecological Sciences Thematic Group	UBS Optimus Foundation and the Wellcome Trust		10.3389/fvets.2017.00033	Dog	Africa	Tanzania	-	Case Studies	Rabies can be eliminated by achieving comprehensive coverage of 70% of domestic dogs during annual mass vaccination campaigns. Estimates of vaccination coverage are, therefore, required to evaluate and manage mass dog vaccination programs; however, there is no specific guidance for the most accurate and efficient methods for estimating coverage in different settings. Here, we compare post-vaccina…	Comparison of estimating vaccine coverages achieved. Here, we present a detailed assessment of three methods to estimate dog vaccination coverage across settings in Tanzania. We use a complete household census as reference data for a simulation experiment to determine the impacts of sampling on the precision of coverage estimates. Specifically, we aim to answer the following questions: (i) What a…	Comparison of estimating vaccine coverages using post-vaccination transects, school based surveys, and household surveys - data analyzed to evaluate costs, time, and precision of each method.	2011-2015	No - CEA		UBS Optimus Foundation and the Wellcome Trust	Environmental Health and Ecological Sciences Thematic Group
Sartore, S.	[122]	Journal Article	2018	Sartore, S.	Sartore, S.; Mulatti, P.; Trestini, S.; Lorenzetto, M.; Gagliazzo, L.; Marangon, S.; Bonfanti, L.	The economic implications of sylvatic rabies eradication in Italy	Zoonoses and Public Health	Public Health Department Italy - Istituto Zooprofilattico Sperimentale delle Venezie (IZSVe)	Not Explicitly Stated		10.1111/zph.12383	Fox	Europe	Italy	Northeast Regions	Case Studies	After more than 10 years of absence, sylvatic rabies re-appeared in Italy in 2008. To prevent disease spread, three oral rabies vaccination (ORV) campaigns targeting red foxes were performed through manual distribution of vaccine baits between January and September 2009. As these campaigns proved unsuccessful, at the end of December 2009, baits started being distributed using helicopters, allowin…	To assess the costs and cost-savings potential of ORV campaigns aimed at eradicating sylvatic rabies and reobtaining rabies-free status.	Analyzed costs of 15 aerial ORV campaigns conducted from 2009-2012, post-vaccination monitoring included antibody titration/biomarker detection to estimate uptake.	2009-2012	No		Not Explicitly Stated	Public Health Department Italy - Istituto Zooprofilattico Sperimentale delle Venezie (IZSVe)
Sasaki, D.M.	[123]	Journal Article	1983	Sasaki, D.M.	Sasaki, D.M.; Gooch, J.M.	Cost effectiveness of Hawaii's anti-rabies quarantine program	Hawaii Medical Journal	State of Hawaii Department of Health, Communicable Disease Division	Not Explicitly Stated			Cat, Dog	North America	USA	Hawaii	Case Studies	Hawaii is free of rabies and since 1912 has maintained a mandatory 120-day quarantine on all incoming dogs and cats. Periodically proposals are made to reduce the period of quarantine. In this paper the authors compare costs of the present programme with those calculated for a 30-day quarantine and with those that might be incurred in trying to control an outbreak of the disease.	Summary of the economic cost analysis of 120-day quarantine program and compare it with anticipated costs of (1) a detailed proposal to institute a 30-day quarantine period, and (2) the expected annual cost of attempting to control a hypothetical rabies outbreak on the Island of Oahu.	Study compared historical quarantine data (1981-1982) with cost projections for two alternative scenarios - 1) 30-day Quarantine Program 2) Hypothetical Rabies Outbreak and costs were categorized.	1981-1982	No - CEA		Not Explicitly Stated	State of Hawaii Department of Health, Communicable Disease Division
Schrodt, C.A.	[124]	Journal Article	2023	Schrodt, C.A.	Schrodt, C.A.; Dilius, P.; Gibson, A.D.; Crowdis, K.; Fénelon, N.; Ross, Y.; Bonaparte, S.; Joseph, H.C.; Wallace, R.M.	Electronic application for rabies management improves surveillance, data quality, and investigator experience in Haiti	Frontiers in Veterinary Science	CDC - Centers for Disease Control and Prevention, National Center for Emerging and Zoonotic Infectious Diseases	Integrated Bite Case Management program in Haiti is supported by funding from the Global Health Security Agenda		10.3389/fvets.2023.1052349	Dog	North America	Haiti	-	Case Studies	Background: Integrated bite case management (IBCM) is a multi-sectoral response to animal-bites which reduces human and canine rabies mortality through animal quarantine, bite-victim counseling, and vaccination tracking. Haiti's national rabies surveillance program was established in 2013 using paper-based IBCM (pIBCM) with adoption of an electronic smartphone application (eIBCM) in 2018. Methods…	We evaluated the feasibility of implementing the electronic app in Haiti and compared pIBCM and eIBCM data quality collected January 2013–August 2019.	Compared costs, deaths averted, and surveillance data quality of pIBCM and eIBCM systems in 2013-2019 (data collected from 15,526 investigations using a validated Rabies Cost-Efectiveness Tool) and surveys of investigators assessed system usage and efficiency.	2013-2019	No - CEA		Integrated Bite Case Management program in Haiti is supported by funding from the Global Health Security Agenda	CDC - Centers for Disease Control and Prevention, National Center for Emerging and Zoonotic Infectious Diseases
Scott, T.P.	[125]	Book Section	2016	Scott, T.P.	Scott, T.P.; Coetzer, A.; Nel, L.H.	Rabies in Namibia, more than a horrendous disease: The social, environmental and economic challenges faced	Handbook on Africa: Challenges and Issues of the 21st Century	Global Alliance for Rabies Control (GARC)	Not Explicitly Stated			Kudu, Dog, Jackal, Livestock	Africa	Namibia	-	Reviews - Summary	Rabies remains a common affliction to the African and Asian continents, where more than 59 000 people die of the disease every year. In recent years, the social, economic and environmental impacts of this tragic disease on various developing countries and their populace have become better documented. Concertedly, it needs to be reinforced that this very significant burden is completely unnecessar…	Summary of Rabies in the Namibia- by species, history, vaccinations, economic and social impacts, OneHealth, and management.	Extrapolation of previous costs to estimate total burden, Summary of previous literature	1976-2015	No - proposed in discussion		Not Explicitly Stated	GARC - Global Alliance for Rabies Control (GARC)
Selhorst, T.	[126]	Journal Article	1997	Selhorst, T.	Selhorst, T.; Schlüter, H.	Cost-benefit analysis of the oral immunization strategy for the control of rabies in fox populations	Épidémiologie et Santé Animale	Federal Research Center for Virus Disease of Animals - Institue of Epidemiology	Translation Needed	7542186		Fox	Europe	Germany	-	Case Studies	Translated: The results of a study of two different fox rabies eradication strategies are presented. These two control programs were carried out in two different states of the German Federal Republic between 1986 and 1996. This analysis set itself the objective of answering three questions: 1. Are the overall costs of different strategies different when all costs are normalized to Deutsch Mark pe…	This study is part of a comprehensive research project intended to develop cost effective strategies for the control of rabies in fox populations. Prime objective of the research project is the development of strategies for the control of rabies in fox populations that are distinguished for their cost efficacy, stability, and flexibility.	Data collected through questionanaires sent to vertinerary laboratories, rabies cases modeled in relation to cumulative costs using an exponential decay function. Statistical analysis conducted using SAS software to determine cost efficiency across scenarios.	1986-1997	Yes		Translation Needed	Federal Research Center for Virus Disease of Animals - Institue of Epidemiology
Selhorst, T.	[128]	Conference Paper	2001	Selhorst, T.	Selhorst, T.; Thulke, H.-H.; Müller, T.	Cost-efficient vaccination of foxes (Vulpes vulpes) against rabies and the need for a new baiting strategy	Preventive Veterinary Medicine	Federal Research Centre for Virus Diseases of Animals, WHO Collaborating Centre for rabies in Central and Eastern Europe, Institute for Epidemiology, Seetr. 55, D-16868 Wusterhausen, Germany	Not Explicitly Stated		10.1016/S0167-5877(01)00209-4	Fox	Europe	Germany	-	Modeling - Prospective	In this study, ecological models, optimisation algorithms and threshold analysis were linked to develop oral-vaccination strategies against rabies in fox populations. It is important that such strategies are cost-efficient and resistant to environmental conditions which would lessen their Success. The model validation shows that the ecological models used are suited to predict the proportion of t…	In this study, ecological models, optimisation algorithms and threshold analysis were linked to develop oral-vaccination strategies against rabies in fox populations. Costs were also considered.	Deteministic leslie-matrix model used to simulate the dynamic of TC-marked foxes (consumed baits) over time using retrospective data from Brandenburg vaccination program - further optimized to increase coverage and cost-efficiency (costs of iOVF reduced to 61.54 euro from 100.62 euro cost of sOVF.		No - CEA		Not Explicitly Stated	Federal Research Centre for Virus Diseases of Animals, WHO Collaborating Centre for rabies in Central and Eastern Europe, Institute for Epidemiology, Seetr. 55, D-16868 Wusterhausen, Germany
Selhorst, T.	[127]	Conference Paper	2000	Selhorst, T.	Selhorst, T.; Thulke, H. H.; Müller, T.	Threshold analysis of cost-efficient oral vaccination strategies against rabies in fox (Vulpes vulpes) populations		Institut fur Epidemiologie, BFAV, Wusterhausen	Not Explicitly Stated	978-0-948073-44-1		Fox	Europe	Germany	-	Modeling - Prospective	No Abstract	To evaluate cost-efficient oral vaccination strategies for controlling rabies in fox populations by optimizing the timing, number of baits distributed per campaign, and accounting for bait durability.	Leslie-matrix model is used to simulate the population dynamics of TOC-marked and non-OTC-marked foxes over three years, incorporating age, survival rates, repro rates, and bait consumption probabilities. Threshold analysis and evolutionary algorithms employed to determine cost-effective strategies.		No - CEA		Not Explicitly Stated	Institut fur Epidemiologie, BFAV, Wusterhausen
Shwiff, S.	[130]	Journal Article	2013	Shwiff, S.	Shwiff, S.; Aenishaenslin, C.; Ludwig, A.; Berthiaume, P.; Bigras-Poulin, M.; Kirkpatrick, K.; Lambert, L.; Bélanger, D.	Bioeconomic modelling of raccoon rabies spread management impacts in quebec, canada	Transboundary and Emerging Diseases	USDA APHIS NWRC	government of Quebec and the Public Health Agency of Canada		10.1111/j.1865-1682.2012.01351.x	Raccoon	North America	Canada	Southern Quebec	Modeling - Retrospective and Prospective	Summary: Beginning in 2006, point infection control operations and aerial distribution of oral rabies vaccines along the US border were performed in Quebec, Canada, to control the potential spread of raccoon rabies. A benefit-cost analysis assessed the economic efficiency of this rabies control programme into the future. In this study, a mathematical simulation model was used to determine the pot…	A benefit-cost analysis assessed the economic efficiency of this rabies control programme into the future. In this study, a mathematical simulation model was used to determine the potential spread of raccoon rabies from the 2006 index case, and incidence rates of human post-exposure prophylaxis (PEP), animal testing and human exposure investigations were calculated.	Ontario Rabies Model (ORM - a dynamic, stochastic, and spatially explicit disease spread model) employed to simulate effects of rabies control measures by incorporating data on himan PEP, animal testing, and investigations to quantify economic beenfits.	2006-2018	Yes		government of Quebec and the Public Health Agency of Canada	USDA APHIS NWRC
Shwiff, S.	[5]	Journal Article	2013	Shwiff, S.	Shwiff, S.; Hampson, K.; Anderson, A.	Potential economic benefits of eliminating canine rabies	Antiviral Research	USDA APHIS NWRC	Not Explicitly Stated		10.1016/j.antiviral.2013.03.004	Dog, Livestock	Global	Global	Asia, Africa, and Latin America	Modeling - Retrospective and Prospective	Although canine rabies has been eliminated from industrialized countries infected dogs remain the pri-mary source of human and livestock exposures inAsia Africa and much of South America.Human deaths are the most important direct economic impact of canine rabies followed by livestock losses and the cost of PEP while expenses associated with dog vaccination and control are major indirect impacts. …	To estimate the economic impacts of canine rabies, quantify costs of prevention/treatment, and project benefits of elimination.	Study examines direct and indirect costs of rabies and using economic modeling to calculate benefits of prevention and treatment.		Yes		Not Explicitly Stated	USDA APHIS NWRC
Shwiff, S. A.	[129]	Journal Article	2018	Shwiff, S. A.	Shwiff, S. A.; Brown, V. R.; Thu Trang Dao; Elser, J.; Hoang Xuan Trung; Nguyen Ngoc Tien; Nguyen Thi Huong; Nguyen Thi Thanh Huong; Riewpaiboon, A.; Ernst, K.; Shwiff, S.; Payne, D.	Estimating the economic impact of canine rabies to Viet Nam 2005-2014	PLoS Neglected Tropical Diseases	USDA APHIS NWRC	The authors received no specific funding for this work	19352727		Dog	Asia	Viet Nam	-	Modeling - Retrospective	The global economic impact of canine rabies has been estimated by several studies. Asia bears a disproportionate burden of this zoonosis due to high levels of human deaths and rates of post-exposure prophylaxis (PEP), but low investment in preventative dog vaccination. The same factors that cause rabies to burden much of Asia are also present in Viet Nam. This study estimated the economic burden …	estimate the societal economic burden of canine rabies in Vietnam, incorporating the direct and indirect costs of rabies in humans/dogs/livestock.	Integrates data from personal interviews, published literature, and gov reports to analyze costs of PEP, dog vaccinations, livestock losses, and DALYs. Disease burden also calculated.	2005-2014	No - CEA		The authors received no specific funding for this work	USDA APHIS NWRC
Shwiff, S.A.	[134]	Journal Article	2011	Shwiff, S.A.	Shwiff, S.A.; Nunan, C.P.; Kirkpatrick, K.N.; Shwiff, S.S.	A Retrospective Economic Analysis of the Ontario Red Fox Oral Rabies Vaccination Programme	Zoonoses and Public Health	USDA APHIS NWRC	Not Explicitly Stated		10.1111/j.1863-2378.2010.01335.x	Fox	North America	Canada	Ontario	Modeling - Retrospective	Ontario initiated a red fox (Vulpes vulpes) oral rabies vaccination (ORV) programme in 1989. This study utilized a benefit-cost analysis to determine if this ORV programme was economically worthwhile. Between 1979 and 1989, prior to ORV baiting, the average annual human post-exposure treatments, positive red fox rabies diagnostic tests and indemnity payments for livestock lost to rabies were 2248…	This manuscript provides a framework for economic assessment of rabies control programmes and outlines multiple techniques for estimating benefits when uncertainty exists. Ontario initiated a red fox (Vulpes vulpes) oral rabies vaccination (ORV) programme in 1989. This study utilized a benefit-cost analysis to determine if this ORV programme was economically worthwhile.	Data from 1979-2000 analyzed to compare pre and post vaccination impacts and a benefit-cost analysis (BCA) was conducted using four forecasting techniques (AR1, Linear 1, Linear 2, and Quadratic Methods).	1979-2000	Yes		Not Explicitly Stated	USDA APHIS NWRC
Shwiff, S.A.	[135]	Journal Article	2009	Shwiff, S.A.	Shwiff, S.A.; Sterner, R.T.; Hale, R.; Jay, M.T.; Sun, B.; Slate, D.	Benefit cost scenarios of potential oral rabies vaccination for skunks in California	Journal of Wildlife Diseases	USDA APHIS NWRC	Not Explicitly Stated		10.7589/0090-3558-45.1.227	Skunk	North America	USA	California	Modeling - Prospective	Scenario-based analyses were computed for benefits and costs linked with hypothetical oral rabies vaccination (ORV) campaigns to contain or eliminate skunk-variant rabies in skunks (Mephitis mephitis) in California, USA. Scenario 1 assumed baiting eight zones (43, 388 km2 total) that comprised 73% of known skunk rabies locations in the state. Scenario 2 also assumed baiting these eight zones, but…	Scenario-based analyses were computed for benefits and costs linked with hypothetical oral rabies vaccination (ORV) campaigns to contain or eliminate skunk-variant rabies in skunks (Mephitis mephitis) in California, USA.	Scenario based benefit-cost analyses performed for ORV campaigns in eight zones with dense rabies cases. The analyses considered variables such as bait densities, campaign frequency, and prevention levels.	1992-2003	Yes		Not Explicitly Stated	USDA APHIS NWRC
Shwiff, S.A.	[131]	Journal Article	2018	Shwiff, S.A.	Shwiff, S.A.; Elser, J.L.; Ernst, K.H.; Shwiff, S.S.; Anderson, A.M.	Cost-benefit analysis of controlling rabies: placing economics at the heart of rabies control to focus political will	Revue scientifique et technique (International Office of Epizootics)	USDA APHIS NWRC	Not Explicitly Stated		10.20506/rst.37.2.2833	Dogs	Global	Global	-	Modeling - Retrospective and Prospective	Rabies is an economically important zoonosis. This paper describes the extent of the economic impacts of the disease and some of the types of economic analyses used to understand those impacts, as well as the trade-offs between efforts to manage rabies and efforts to eliminate it. In many cases, the elimination of rabies proves more cost-effective over time than the continual administration of po…	This paper describes the extent of the economic impacts of the disease and some of the types of economic analyses used to understand those impacts, as well as the trade-offs between efforts to manage rabies and efforts to eliminate it.	Economic modeling conducted to evaluate direct and indirect costs of rabies, cost benefit analysis (CBA) conducted to to compare management versus elimination strategies.		Yes		Not Explicitly Stated	USDA APHIS NWRC
Shwiff, S.A.	[136]	Journal Article	2007	Shwiff, S.A.	Shwiff, S.A.; Sterner, R.T.; Jay, M.T.; Parikh, S.; Bellomy, A.; Meltzer, M.I.; Rupprecht, C.E.; Slate, D.	Direct and indirect costs of rabies exposure: A retrospective study in Southern California (1998-2002)	Journal of Wildlife Diseases	USDA APHIS NWRC	Public Health Foundation Enterprises, Inc. and the United States Department of Agriculture, Animal and Plant Health Inspection Service Cooperative Agreement 02-7250-4003-CA		10.7589/0090-3558-43.2.251	Dog, Cat, Wildlife	North America	USA	California	Case Studies	The direct and indirect costs of suspected human rabies exposure were estimated for San Luis Obispo and Santa Barbara counties, California, USA. Clinic, hospital, and county public health records (1998-2002) were examined to determine direct costs for postexposure prophylaxis (PEP), and 55 (41%) former patients were contacted to voluntarily provide estimates of their indirect costs associated wit…	Archival and interview study to determine direct and indirect costs associated with human exposures to suspected rabid wildlife in two southern California counties.	Data on rabies exposure incidents collected, costs divided into direct and indirect.	1998-2002	No		Public Health Foundation Enterprises, Inc. and the United States Department of Agriculture, Animal and Plant Health Inspection Service Cooperative Agreement 02-7250-4003-CA	USDA APHIS NWRC
Shwiff, S.A.	[133]	Journal Article	2008	Shwiff, S.A.	Shwiff, S.A.; Kirkpatrick, K.N.; Sterner, R.T.	Economic evaluation of an oral rabies vaccination program for control of a domestic dog-coyote rabies epizootic: 1995-2006	Journal of the American Veterinary Medical Association	USDA APHIS NWRC	USDA APHIS WS		10.2460/javma.233.11.1736	Coyote, Dog	North America	USA	Texas	Modeling - Retrospective and Prospective	Objective - To conduct a benefit-cost analysis of the results of the domestic dog and coyote (DDC) oral rabies vaccine (ORV) program in Texas from 1995 through 2006 by use of fiscal records and relevant public health data. Design - Retrospective benefit-cost analysis. Procedures - Pertinent economic data were collected in 20 counties of south Texas affected by a DDC-variant rabies epizootic. The …	To conduct a benefit-cost analysis of the results of the domestic dog and coyote (DDC) oral rabies vaccine (ORV) program in Texas from 1995 through 2006 by use of fiscal records and relevant public health data.	Damage-avoided approach used to estimate benefits. Costs compared to savings from potentially prevented human PEP treament and animal testing. Data collected from cases, PEP treatments, and animal tests during pre and post ORV periods from state records.	1995-2006	Yes		USDA APHIS WS	USDA APHIS NWRC
Shwiff, S.A.	[132]	Journal Article	2016	Shwiff, S.A.	Shwiff, S.A.; Hatch, B.; Anderson, A.; Nel, L.H.; Leroux, K.; Stewart, D.; de Scally, M.; Govender, P.; Rupprecht, C.E.	Towards Canine Rabies Elimination in KwaZulu-Natal, South Africa: Assessment of Health Economic Data	Transboundary and emerging diseases	USDA APHIS NWRC	Not Explicitly Stated		10.1111/tbed.12283	Dog	Africa	Africa	KwaZulu-Natal (KZN) province	Modeling - Retrospective and Prospective	Rabies remains a significant problem throughout much of the developing world. An estimated 69 000 people die annually from exposure to rabies. Most of these deaths are the result of being bitten by a rabid dog. Mass vaccination campaigns targeting dogs have been implemented around the world in an attempt to control or eliminate canine rabies. We analysed the vaccination and cost data for a campai…	To assess the costs associated with dog vaccination and human PEP, estimate per dog costs and per humna life saved costs, and demonstrate feasability of canine rabies elimination in KZN.	Data on dog vaccinations and human PEP collected from campaigns and hospitals. Costs categorized for local vs mass campaigns and efficiency compared.	2010-2012	No - CEA		Not Explicitly Stated	USDA APHIS NWRC
Shwiff, Stephanie A.	[137]	Journal Article	2016	Shwiff, Stephanie A.	Shwiff, Stephanie A.; Sweeney, Steven J.; Elser, Julie L.; Miller, Ryan S.; Farnsworth, Matthew L.; Nol, Pauline; Shwiff, Steven S.; Anderson, Aaron M.	A benefit-cost analysis decision framework for mitigation of disease transmission at the wildlife–livestock interface	Human-Wildlife Interactions	USDA APHIS NWRC	Not Explicitly Stated	2155-3858		Bat, Livestock	North America	Mexico	-	Modeling - Retrospective and Prospective	Abstract: The economics of managing disease transmission at the wildlife–livestock interface have received heightened attention as agricultural and natural resource agencies struggle to tackle growing risks to animal health. In the fiscal landscape of increased scrutiny and shrinking budgets, resource managers seek to maximize the benefits and minimize the costs of disease mitigation efforts. To …	In this paper, we provide a decision framework for benfit-cost analyses of disease transmission mitigation at the wildlifelivestock interface. Within the context of this framework, we examined the conclusions of a benefit-cost analysis conducted for vampire bat (Desmodus rotundus) rabies control in Mexico.	A benefit-cost-analysis framework was developed to assess the costs and benefits of disease mitigation strategies.		Yes		Not Explicitly Stated	USDA APHIS NWRC
Slate, D.	[138]	Journal Article	2017	Slate, D.	Slate, D.; Kirby, J.D.; Morgan, D.P.; Algeo, T.P.; Trimarchi, C.V.; Nelson, K.M.; Rudd, R.J.; Randall, A.R.; Carrara, M.S.; Chipman, R.B.	Cost and relative value of road kill surveys for enhanced rabies surveillance in raccoon rabies management	Tropical Medicine and Infectious Disease	USDA APHIS NRMP	Not Explicitly Stated		10.3390/tropicalmed2020013	Raccoon	North America	USA	New York	Case Studies	Oral rabies vaccination (ORV) requires knowledge of the spatial-temporal distribution of rabies virus variants targeted for control. Rabies-exposure based public health surveillance alone may not provide a sound basis for ORV decisions. The value and cost of road kill surveys was evaluated for the late spring–early fall 2005–2007 as a part of enhanced rabies surveillance in northern New York, whe…	The value and cost of road kill surveys was evaluated for the late spring–early fall 2005–2007 as a part of enhanced rabies surveillance in northern New York. This study provides costs for planning road kill surveys and underscores the need to continually improve enhanced rabies surveillance approaches to support ORV decision making.	Roadkill surveys conducted to collect and test meso-carnivore carcasses for rabies using direct flourescent antibody test. Survey costs were analyzed.	2005-2007	No		Not Explicitly Stated	USDA APHIS NRMP
Sparkes, Jessica	[139]	Journal Article	2017	Sparkes, Jessica	Sparkes, Jessica; Ballard, Guy; Fleming, Peter J.S.; Brown, Wendy	Social, conservation and economic implications of rabies in Australia	Australian Zoologist	School of Environmental and Rural Sciences, University of New England, Armidale, NSW, Australia	Wildlife and Exotic Disease Preparedness Program.	0067-2238 (Print)		Dog, Bat, Dingo	Australia	Australia	-	Reviews - Summary	Biophilia, our inherent love of living things, is a major driver of the modern conservation ethic worldwide. Australians are particularly fond of wildlife and consequently, our fauna are key to our national image. As a nation, we are known for our relatively carefree attitude towards some of the world's most dangerous animals, including venomous snakes and spiders, as well as sharks. This has ari…	Summary of social, conservation and economic implications of rabies in Australia	Calculated ORV cost estimate ($34 km -2) based on previous literature (Thomspon and Fleming 1991).	2000-2014	No		Wildlife and Exotic Disease Preparedness Program.	School of Environmental and Rural Sciences, University of New England, Armidale, NSW, Australia
Sreenivasan, N.	[140]	Journal Article	2019	Sreenivasan, N.	Sreenivasan, N.; Li, A.; Shiferaw, M.; Tran, C.H.; Wallace, R.; Blanton, J.; Knopf, L.; Abela-Ridder, B.; Hyde, T.; Siddiqi, U.R.; Tahmina, S.; Penjor, K.; Sovann, L.; Doeurn, Y.; Sim, K.; Houssiere, V.; Tejiokem, M.; Mindekem, R.; Yu, L.; Wenwu, Y.; Benié, J.; Tetchi, M.; Tiembre, I.; Deressa, A.; Haile, A.; Hurisa, B.; Yawson, N.A.; Ohene, S.A.; Sudarshan, M.K.; Narayana, A.; Mwatondo, A.; Thum…	Overview of rabies post-exposure prophylaxis access, procurement and distribution in selected countries in Asia and Africa, 2017–2018	Vaccine	CDC - Centers for Disease Control and Prevention	Cooperative Agreement Number U36OE000002 from the Centers for Disease Control and Prevention (CDC) and the Association of Schools and Programs of Public Health (ASPPH) and NU2GGH002093-01-00 from the CDC and the Public Health Institute (PHI). Its contents are solely the responsibility of the authors and do not necessarily represent the official views of the CDC, the Department of Health and Human…		10.1016/j.vaccine.2019.04.024	Dog	Global	Global	Asia and Africa	Case Studies	Background: Rabies is a neglected zoonotic disease with a global burden of approximately 59,000 human deaths a year. Once clinical symptoms appear, rabies is almost invariably fatal; however, with timely and appropriate post-exposure prophylaxis (PEP) consisting of wound washing, vaccine, and in some cases rabies immunoglobulin (RIG), the disease is almost entirely preventable. Access to PEP is l…	To assess the availability, affordability, and sitribution systems of rapies PEP vaccines in selected countries.	Data collected through interviews, surveys, and reviews of public health systems. Costs evaluated.	2017-2018	No		Cooperative Agreement Number U36OE000002 from the Centers for Disease Control and Prevention (CDC) and the Association of Schools and Programs of Public Health (ASPPH) and NU2GGH002093-01-00 from the CDC and the Public Health Institute (PHI). Its contents are solely the responsibility of the authors and do not necessarily represent the official views of the CDC, the Department of Health and Human…	CDC - Centers for Disease Control and Prevention
Sterner, Ray T	[141]	Journal Article	2003	Sterner, Ray T	Sterner, Ray T; Kling, Matthew A; Shwiff, Stephanie A; Slate, Dennis	Oral rabies vaccination: reducing economic uncertainty via response surface analysis		USDA APHIS NWRC	Not Explicitly Stated			Raccoon	North America	USA	Pennsylvania	Modeling - Prospective	Economic uncertainty surrounds the distribution of Raboral V-RG7 as an oral rabies vaccine (ORV) bait for the containment or elimination of raccoon-variant rabies in the United States. This paper describes a costs-savings model of ORV. It also describes Excel XP7 code that was prepared to compute potential net savings (NS) and benefit-cost ratios (BCRs) associated with Raboral V-RG7 bait distribu…		Developed a cost savings model using Microsoft Excel for iterative simulations with variables such as bait price, bair density, distribution methods, and the area covered. Scenarios were analyzed to compute net savings and beenfit-cost-ratios (BCR).	2003	Yes		Not Explicitly Stated	USDA APHIS NWRC
Sterner, Ray T.	[142]	Conference Paper	2006	Sterner, Ray T.	Sterner, Ray T.	Economic modeling of oral rabies vaccination: issues and concepts	Proceedings of the Vertebrate Pest Conference	USDA APHIS NWRC	Not Explicitly Stated			Raccoon, Fox, Coyote	Global	Global	North America	Modeling - Prospective	This paper describes issues and concepts relevant to economic modeling of oral rabies vaccination (ORV) campaigns for managing wildlife rabies. Economic models of ORV are mathematical expressions used to predict and draw inferences about the costs and savings likely to be recouped by these rabies management efforts. Costs that are prevented due to ORV campaigns convert to savings. Comparison of c…	Compares large ORV campaigns in North America. Describes issues and concepts relevant to economic modeling of oral rabies vaccination (ORV) campaigns for managing wildlife rabies.	Economic models simulate costs and savings from ORV campaigns by factoring in bait costs, bait density, distribution methods, campaign length, and geographic spread. Study emphasized modeling methods like sensitivity analysis, Monte Carlo simulations, and decision trees to address uncertainty.	1980-2005	Yes		Not Explicitly Stated	USDA APHIS NWRC
Sterner, Ray T.	[144]	Journal Article	2006	Sterner, Ray T.	Sterner, Ray T.; Smith, Graham C.	Modelling wildlife rabies: Transmission, economics, and conservation	Biological Conservation	USDA APHIS NWRC	Defra	0006-3207	10.1016/j.biocon.2006.05.004	Raccoon, Fox, Skunk, Bat, Dog	Global	Global	North America, Europe, other outbreak regions	Reviews - Summary/Comparison	Rabies is a fatal zoonotic disease of mammals; it exacerbates the uncertainty of conserving populations of some threatened mammals (TM). Modelling affords an inexpensive, a priori way of studying key parameters of wildlife rabies transmission, rabies management economics, and TM conservation. Numerous models of rabies transmission have been published. Linear density dependent models predicted tha…	To review and refine models of wildlife rabies transmission, exaine economic implications of rabies control, and explore conservation impacts for threatened mammals.	Describe early and modern density-dependent/independent and stochastic models. Examine economic frameworks such as cost-benefit analysis to evaluate oral rabies vaccination strategies. Included sensitivity analysis.	1980-2006	No		Defra	USDA APHIS NWRC
Sterner, Ray T.	[145]	Conference Paper	2004	Sterner, Ray T.	Sterner, Ray T.; Sun, Ben	Relative factor costs of wildlife rabies impacts in the U.S	Proceedings - Vertebrate Pest Conference	USDA APHIS NWRC	Not Explicitly Stated			Raccoon, Bat, Coyote, Fox, Skunk, Livestock, Dog, Cat, Ferret	North America	USA	-	Modeling - Prospective	A comprehensive cost model of wildlife rabies is presented. A total of 11 factors were viewed to comprise the diverse agricultural, insurance, medical, and veterinary expenses associated with rabies (i.e., pet vaccinations, livestock vaccinations, pet replacements, livestock replacements, pre-exposure prophylaxis for humans, post-exposure prophylaxis for humans, adverse medical reactions, animal …	To quantify the diverse economic impacts of rabies across sectors and highlight potential savings from control programs.	Theoretical model developed encompassing 11 cost facts, including pet vaccinations, livestock vaccinations, pet replacements, livestock replacements, PrEP and PEP, adverse medical reactions, public health charges, animal control costs, quarantine costs, and human death settlements. Min/Max cost estimates were dervied from internet databases, published studies, and personal inquiries.		No		Not Explicitly Stated	USDA APHIS NWRC
Sterner, Ray T.	[143]	Journal Article	2009	Sterner, Ray T.	Sterner, Ray T.; Meltzer, Martin I.; Shwiff, Stephanie A.; Slate, Dennis	Tactics and Economics of Wildlife Oral Rabies Vaccination, Canada and the United States	Emerging Infectious Diseases	USDA APHIS NWRC	Not Explicitly Stated	1080-6040	10.3201/eid1508.081061	Fox, Raccoon, Coyote, Skunk	North America	USA and Canada	-	Modeling - Retrospective and Prospective	Economic assessments and modeling studies suggest that these programs yield cost savings and public health benefits., Progressive elimination of rabies in wildlife has been a general strategy in Canada and the United States; common campaign tactics are trap–vaccinate–release (TVR), point infection control (PIC), and oral rabies vaccination (ORV). TVR and PIC are labor intensive and the most expen…	To evaluate effectiveness and economic impacts of oral rabies vaccination campaigns, wit multiple tactics such as trap vaccinate release (TVR), point infection control (PIC), and ORV zones.	Comparison of modeling studies of economics of ORV programs (reviewed literature). Total $ estimate given for oRV programs cost past 10 years in North America. Economic modeling of costs and benefits. estimate that >$130 million (combined Can$ and US$) has been spent on ORV programs in North America during the past 10 years.)	1999-2009	Yes		Not Explicitly Stated	USDA APHIS NWRC
Taylor, E.	[146]	Journal Article	2023	Taylor, E.	Taylor, E.; Prada, J.M.; Del Rio Vilas, V.; Undurraga, E.A.; Wallace, R.; Horton, D.L.	Cost-Effectiveness Analysis of Integrated Bite Case Management and Sustained Dog Vaccination for Rabies Control	American Journal of Tropical Medicine and Hygiene	University of Surrey - School of Veterinary Medicine,	E. T. was funded by the University of Surrey Doctoral College Studentship. E. A. U. was supported by The Canadian Institute for Advanced Research CIFAR and by the Agencia Nacional de Investigaci_x0001_on y Desarrollo ANID/FONDAP CIGIDEN (Grant no. 1522A0005).		10.4269/ajtmh.22-0308	Dog	North America	Haiti	-	Modeling - Retrospective and Prospective	The successful prevention, control, and elimination of dog-mediated rabies is challenging due to insufficient resource availability and inadequate placement. An integrated dog bite case management (IBCM) system plus dog vaccination can help address these challenges. Based on data from the IBCM system in Haiti, we conducted a cost-effectiveness evaluation of a newly established IBCM system plus su…	Based on data from the IBCM system in Haiti, we conducted a costeffectiveness evaluation of a newly established IBCM system plus sustained vaccination and compared it with 1) a no bite-case management (NBCM) and 2) a non–risk-based (NRB) program, where bite victims presenting at a health clinic would receive post-exposure prophylaxis regardless of risk assessment.	Evaluated costs under three scenarios (no bite case management, non-risk-based vaccination, and IBCM) using data from historical bit reports, program costs from the CDC, and epidemiological modeling. Simulated 2016 and onward.		No - CEA		E. T. was funded by the University of Surrey Doctoral College Studentship. E. A. U. was supported by The Canadian Institute for Advanced Research CIFAR and by the Agencia Nacional de Investigaci_x0001_on y Desarrollo ANID/FONDAP CIGIDEN (Grant no. 1522A0005).	University of Surrey - School of Veterinary Medicine,
Tenzin	[147]	Journal Article	2012	Tenzin	Tenzin; Wangdi, K.; Ward, M.P.	Human and animal rabies prevention and control cost in Bhutan, 2001-2008: The cost-benefit of dog rabies elimination	Vaccine	The Faculty of Veterinary Science, University of Sydney	Not Explicitly Stated		10.1016/j.vaccine.2012.05.023	Dog	Asia	Bhutan	-	Modeling - Retrospective and Prospective	The objective of this study was to estimate the cost of various interventions and to quantify the economic impacts of rabies in Bhutan. Cost-benefit of dog rabies elimination versus human post exposure treatment cost was also assessed. The average direct medical cost of human post-exposure treatment (using rabies vaccine only) was estimated to be Nu. 1615 (US$ 35.65) per 5-dose Essen regimen per …	The objective of this study was to estimate the cost of various interventions and to quantify the economic impacts of rabies in Bhutan. Cost-benefit of dog rabies elimination versus human post exposure treatment cost was also assessed.	Estimated costs of rabies interventions, used data on vaccine costs/logistics/etc to simulate mass vaccination scenarios over a six year campaign. Cost-benefit analysis compared the cumulative costs of human PET alone versis combined strategy with dog vaccination.	2001-2008	Yes		Not Explicitly Stated	The Faculty of Veterinary Science, University of Sydney
Țibru, I.	[148]	Journal Article	2018	Țibru, I.	Țibru, I.; Chirodea, C.; Gașpar, C.	The economic impact of rabies in the endemic zones	Lucrari Stiintifice - Universitatea de Stiinte Agricole a Banatului Timisoara, Medicina Veterinara	Banat’s University of Agricultural Sciences and Veterinary Medicine ”King Michael I of Romania” from Timisoara	Not Explicitly Stated	12215295		Dog	North America	Haiti	Crois-des-Bouquets	Case Studies	Worldwide, canine rabies is still responsible for more human deaths than any other zoonosis. For interrupting the transmission of canine rabies, World Health Organization (WHO) recommends vaccination of at least 70% of the total canine population and maintaining the optimal immune level for a period of 3 to 7 years, in order to eradicate this disease. In Haiti, the canine rabies remains enzootic,…	To evaluate the effectiveness and economic impact of an ORV campaign for stray and owned dogs, aiming to improve vaccination coverage.	Evaluated vaccine uptake, antibody reponse, and camapaign costs.	2016	No		Not Explicitly Stated	Banat‚Äôs University of Agricultural Sciences and Veterinary Medicine ‚ÄùKing Michael I of Romania‚Äù from Timisoara
Tunas, I.K.	[14]	Journal Article	2023	Tunas, I.K.	Tunas, I.K.; Laksemi, D.A.A.S.; Sundari, L.P.R.; Widyadharma, I.P.E.	Cost-Effectiveness Analysis of Rabies Control Program, 2008–2017: A Systematic Review	Journal of Health Management	Bali International University - Health Information Management Program, Faculty of Health Knowledge,	The authors received no financial support for the research, authorship and/or publication of this article.	0972-0634	10.1177/09720634231216829	Dog	Global	Global	Asia, Africa, and Americas	Reviews - Systematic	Rabies is still a public health problem. It is a zoonotic disease caused by a viral infection of the central nervous system. Several efforts have been taken, and one of them is mass vaccination for dogs. This systematic review aims to assess the cost-effectiveness of controlling rabies disease. Three online databases used as the source of this review are PubMed, ProQuest and CINAHL (EBSCO), publi…	This systematic review aims to assess the costeffectiveness of controlling rabies disease.	Systematic review of 14 studies using PRISMA guidelines. Analyzed intervention strategies and their outcomes.	2008-2017	No - CEA		The authors received no financial support for the research, authorship and/or publication of this article.	Bali International University - Health Information Management Program, Faculty of Health Knowledge,
Uhaa, I.J.	[149]	Journal Article	1992	Uhaa, I.J.	Uhaa, I.J.; Dato, V.M.; Sorhage, F.E.; Beckley, J.W.; Roscoe, D.E.; Gorsky, R.D.; Fishbein, D.B.	Benefits and costs of using an orally absorbed vaccine to control rabies in raccoons	Journal of the American Veterinary Medical Association	CDC	Not Explicitly Stated			Raccoon	North America	USA	-	Modeling - Prospective	In November 1989, the epizootic of rabies affecting raccoons in the mid-Atlantic states reached New Jersey. An economic evaluation was conducted in 2 counties first affected by the epizootic to estimate the costs of the epizootic and to assess the costs and benefits of orally administering a newly developed recombinant rabies vaccine to prevent further spread of the disease. Data on expenditures …	Benefit-cost ratios were calculated and used to evaluate the economic advisability of the vaccine at various vaccination program alternatives.	Developed a benefit-cost ration model incorporating costs of vaccine production, bait distribution, and logistics. Various baiting densitites/distriv=bution methods simulated to optimize cost-effectiveness.		Yes		Not Explicitly Stated	CDC
Undurraga, E.A.	[150]	Journal Article	2017	Undurraga, E.A.	Undurraga, E.A.; Meltzer, M.I.; Tran, C.H.; Atkins, C.Y.; Etheart, M.D.; Millien, M.F.; Adrien, P.; Wallace, R.M.	Cost-effectiveness evaluation of a novel integrated bite case management program for the control of human rabies, Haiti 2014-2015	American Journal of Tropical Medicine and Hygiene	CDC - National Center for Emerging and Zoonotic Infectious Diseases, Division of Preparedness and Emerging Infections, Health Economics and Modeling Unit	Not Explicitly Stated		10.4269/ajtmh.16-0785	Dog	North America	Haiti	Petionville, Carrefour, Croix-des-Bouquets	Modeling - Retrospective and Prospective	Haiti has the highest burden of rabies in the Western hemisphere, with 130 estimated annual deaths. We present the cost-effectiveness evaluation of an integrated bite case management program combining community bite investigations and passive animal rabies surveillance, using a governmental perspective. The Haiti Animal Rabies Surveillance Program (HARSP) was first implemented in three communes o…	Cost-effectiveness evaluation of an integrated bite case management program combining community bite investigations and passive animal rabies surveillance, using a governmental perspective.	Evaluated four scenarios (no bite case management, community based investigations and improved surveillance, full adherence to HARSP guidelines, and PEP administration following WHO guidelines) - costs measured, sensitivity analysis conducted for uncertainty.	2014-2015	No - CEA		Not Explicitly Stated	CDC - National Center for Emerging and Zoonotic Infectious Diseases, Division of Preparedness and Emerging Infections, Health Economics and Modeling Unit
Undurraga, E.A.	[151]	Journal Article	2020	Undurraga, E.A.	Undurraga, E.A.; Millien, M.F.; Allel, K.; Etheart, M.D.; Cleaton, J.; Ross, Y.; Crowdis, K.; Medley, A.; Vos, A.; Maciel, E.; Monroe, B.; Dismer, A.; Blanton, J.D.; Tran, C.H.; Chipman, R.; Dilius, P.; Ludder, F.; Wallace, R.M.	Costs and effectiveness of alternative dog vaccination strategies to improve dog population coverage in rural and urban settings during a rabies outbreak	Vaccine	Escuela de Gobierno, Pontificia Universidad Católica de Chile	CDC - Centers of Disease Control and Prevention (CDC), United States Government.		10.1016/j.vaccine.2020.06.006	Dog	North America	Haiti	Croix-des-Bouquets	Case Studies	Dog-rabies elimination programs have typically relied upon parenteral vaccination at central-point locations; however, dog-ownership practices, accessibility to hard-to-reach sub-populations, resource limitations, and logistics may impact a country's ability to reach the 70% coverage goal recommended by the World Organization for Animal Health (OIE) and World Health Organization (WHO). Here we re…	To evaluate the implementation and cost-effectiveness of public health intervention (mass dog vaccination) strategies during a dog-rabies outbreak in urban and periurban sections of Croix-des-Bouquets commune of the West Department, Haiti, in 2016.	Compared three strategies (mobile static point MSP, MSP with captureivaccinate release CVR, and door-to-door DDV with oral rabies vaccination ORV) - anaylzed coverage, costs, and cost-effectiveness using data from vaccination sites.	2016	No - CEA		CDC - Centers of Disease Control and Prevention (CDC), United States Government.	Escuela de Gobierno, Pontificia Universidad Cat√≥lica de Chile
Valenzuela, L.M.	[152]	Journal Article	2017	Valenzuela, L.M.	Valenzuela, L.M.; Jayme, S.I.; Amparo, A.C.B.; Taylor, L.H.; Cruz, M.Z.D.; Licuan, D.A.; Gamal-Bitao, R.; Nel, L.H.	The Ilocos Norte communities against rabies exposure elimination project in the Philippines: Epidemiological and economic aspects	Frontiers in Veterinary Science	Provincial Veterinary Office, Ilocos Norte, Philippines	The project was funded by the UBS Optimus Foundation and the Provincial Government of Ilocos Norte with in kind support from the National Government of the Philippines (Bureau of Animal Industry, Department of Agriculture; Disease Prevention and Control Bureau, Department of Health) and a donation from the OIE Sub-Regional Representation for South East Asia. LT, SJ, AA, MC, and RG-B are supported…		10.3389/fvets.2017.00054	Dog	Asia	Philippines	Ilocos Norte Province	Case Studies	As canine rabies control in Africa and Asia transitions from research-led proof-of-concept studies to government-led programs for elimination, experience and evidence of their impact and costs must be shared for the benefit of future programs. The Ilocos Norte Communities against Rabies Exposure project was implemented in April 2012 by the provincial veterinary and health offices and supported by…	To evaluate the epidemiological and economic impacts of a multisectoral rabies elimination program aimed at elimination in Ilocos Norte by 2015.	Implemented mass dog vaccination campaign (fixed-point and door-to-door) and community engagement activities, collected dog vaccination and bite victim data from local health and vet officers, conducted dog population surveys to estimate coverage, and anlalyzed costs for dog vaccination and PEP.	2012-2016	No		The project was funded by the UBS Optimus Foundation and the Provincial Government of Ilocos Norte with in kind support from the National Government of the Philippines (Bureau of Animal Industry, Department of Agriculture; Disease Prevention and Control Bureau, Department of Health) and a donation from the OIE Sub-Regional Representation for South East Asia. LT, SJ, AA, MC, and RG-B are supported…	Provincial Veterinary Office, Ilocos Norte, Philippines
Vos, A.	[153]	Journal Article	2014	Vos, A.	Vos, A.; Ün, H.; Hampson, K.; De Balogh, K.; Aylan, O.; Freuling, C.M.; Müller, T.; Fooks, A.R.; Johnson, N.	Bovine rabies in Turkey: Patterns of infection and implications for costs and control	Epidemiology and Infection	1IDT Biologika	The contributions of H.Ü., C.F., O.A., T.M. were part of an OIE-funded laboratory twinning project on rabies between FLI and EVCCRI (file ref.: GKB/KH/2009/22). KH was supported by the Wellcome Trust (095787/Z/11/Z) and the Medical Research Council (G0901135). N.J. and A.R.F. are funded by Defra grant SV3500.		10.1017/S0950268813002811	Livestock (Cattle), Dog, Fox	Europe/Asia	Turkey	-	Case Studies	The incidence of rabies in livestock is an important factor for estimating the economic impact of the disease, but obtaining reliable data is hindered by inadequate surveillance. In order to understand the contribution of livestock rabies to the overall burden of disease, the rabies incidence in cattle was investigated in detail for Turkey between 2008 and 2011. Data were compiled on cattle numbe…	In order to understand the contribution of livestock rabies to the overall burden of disease, the rabies incidence in cattle was investigated in detail for Turkey between 2008 and 2011. Data were compiled on cattle numbers, samples submitted for rabies diagnosis, vaccinated animals and positive rabies cases in animals for seven regions in Turkey.	Collected data on cattle rabies cases, density, and vaccination coverage from Turkish Veterinary Authorites and Rabies Diagnostic Laboratories. Generalized linear models (GLMs) used to investigate relationships between cattle rabies cases and rabies in dogs and wildlife. Estimated economic impacts based on purchasing power parity (PPP) of cattle in Turkey and livestock losses.	2008-2011	No		The contributions of H.√ú., C.F., O.A., T.M. were part of an OIE-funded laboratory twinning project on rabies between FLI and EVCCRI (file ref.: GKB/KH/2009/22). KH was supported by the Wellcome Trust (095787/Z/11/Z) and the Medical Research Council (G0901135). N.J. and A.R.F. are funded by Defra grant SV3500.	1IDT Biologika
Wang Wei	[155]	Journal Article	2017	Wang Wei	Wang Wei; Zhang RongHua; Lin JunFen; Sun JiMin; Lyu HuaKun	Economic burden of post-exposure of rabies in Zhejiang province	Zhongguo Meijie Shengwuxue ji Kongzhi Zazhi = Chinese Journal of Vector Biology and Control	Zhejiang Center for Disease Control and Prevention,	Translation Needed	10038280		Dog	Asia	China	Zhejiang Province	Case Studies	Objective: Analyze and evaluate the economic burden of rabies exposure population in Zhejiang province, so as to provide a quantitative basis for health administrative departments to develop disease prevention strategies. Methods Literature retrieval and questionnaire collection were used to get the general features of the 1 471 cases of dog hurt exposure in dog hurt outpatient service from Febru…	Analyze and evaluate the economic burden of rabies exposure population in Zhejiang province, so as to provide a quantitative basis for health administrative departments to develop disease prevention strategies.	Data from 1,471 questionnaires collected at outpatient clinics analyzed for direct and indirect costs, economic losses due to reabies related deaths were calculated using DALY method.	2008-2011	No		Translation Needed	Zhejiang Center for Disease Control and Prevention,
Wang, D. L.	[154]	Journal Article	2019	Wang, D. L.	Wang, D. L.; Zhang, X. F.; Wang, X. C.; Wang, Y. T.; Zhang, R.; Chen, Y. Y.; Wang, Q.; Yue, N.; Bao, C. C.; Zhou, M. H.; Jin, H.	Cost-effectiveness analysis of rabies immunization strategy based on dynamic-decision tree model	Zhonghua Yu Fang Yi Xue Za Zhi [Chinese Journal of Preventive Medicine]	Southeast Univeristy - School of Public Health, department of Epidemiology and Health Statistics	Not Explicitly Stated	0253-9624	10.3760/cma.j.issn.0253-9624.2019.08.002	Dog	Asia	China	Shandog Province	Modeling - Prospective	Objective: To evaluate the cost-utility of different immunization strategies for rabies in China, and to provide a reference for determining the optimal immunization strategy. Methods: The system dynamics model was used to simulate the epidemic of canine rabies and a decision tree model was conducted to analysis different immune strategies. Relevant probabilities were obtained through literature …	To evaluate the cost-utility of different immunization strategies for rabies in China, and to provide a reference for determining the optimal immunization strategy.	Economic model used to evaluate costs and outcomes of three scenarios (no rabies immunization, PEP only immunization, combine PrEP and PEP immunization programs) with sensitivy analysis to account for variation.	2017-2018	No - CEA		Not Explicitly Stated	Southeast Univeristy - School of Public Health, department of Epidemiology and Health Statistics
Wera, E.	[156]	Journal Article	2017	Wera, E.	Wera, E.; Mourits, M.C.M.; Hogeveen, H.	Cost-effectiveness of mass dog rabies vaccination strategies to reduce human health burden in Flores Island, Indonesia	Vaccine	Kupang State Agricultural Polytechnic (Politeknik Pertanian Negeri Kupang), Animal Health Study Program	Directorate General of Human Resource for Science, Technology and Higher Education of Indonesia		10.1016/j.vaccine.2017.10.009	Dog	Asia	Indonesia	Flores Island	Modeling - Prospective	The cost-effectiveness of different mass dog rabies vaccination strategies, defined as the costs per year of life lost (YLL) averted was evaluated for a period of 10 years by means of a dynamic simulation study for a typical village on Flores Island. In the base strategy (no dog vaccination and no post-exposure treatment (PET) of human bite cases), the model showed that the introduction of the vi…	This study aimed to evaluate the cost-effectiveness, defined as the costs per year of life lost (YLL) averted, of mass dog vaccination strategies using a dynamic simulation model representative for the situation in Flores Island.	SEIVR (Susceptible-Exposed-Infectious-Vaccinated-Recovered) model use to incorporate rabies transmission from dogs to human. Evaluated vaccination strategies using short-acting and long-acting vaccines at varying coverage levels. Cost-effectiveness was calculated (costs divided by Year of life lost (YLL) averted).	2013-2016	No - CEA		Directorate General of Human Resource for Science, Technology and Higher Education of Indonesia	Kupang State Agricultural Polytechnic (Politeknik Pertanian Negeri Kupang), Animal Health Study Program
Wera, E.	[157]	Journal Article	2017	Wera, E.	Wera, E.; Mourits, M.C.M.; Siko, M.M.; Hogeveen, H.	Cost-Effectiveness of Mass Dog Vaccination Campaigns against Rabies in Flores Island, Indonesia	Transboundary and Emerging Diseases	Kupang State Agricultural Polytechnic (Politeknik Pertanian Negeri Kupang), Animal Health Study Program	Directorate General of Human Resource for Science, Technology and Higher Education of Indonesia		10.1111/tbed.12590	Dog	Asia	Indonesia	Flores Island	Modeling - Prospective	A dynamic deterministic simulation model was developed to determine the cost-effectiveness of different mass dog vaccination strategies against rabies in a dog population representative of a typical village on Flores Island. Cost-effectiveness was measured as public cost per averted dog-rabies case. Simulations started with the introduction of one infectious dog into a susceptible dog population …	The objective of this study was therefore to evaluate the cost-effectiveness of different mass vaccination strategies of dogs in Flores Island.	SEIVR (Susceptible-Exposed-Infectious-Vaccinated-Recovered) model use to incorporate rabies transmission in dog population. Evaluated vaccination strategies using short-acting and long-acting vaccines at varying coverage levels. Cost-effectiveness was calculated (public costs per averted case).	2013-2016	No - CEA		Directorate General of Human Resource for Science, Technology and Higher Education of Indonesia	Kupang State Agricultural Polytechnic (Politeknik Pertanian Negeri Kupang), Animal Health Study Program
Wera, E.	[158]	Journal Article	2013	Wera, E.	Wera, E.; Velthuis, A.G.J.; Geong, M.; Hogeveen, H.	Costs of rabies control: An economic calculation method applied to Flores Island	PLoS ONE	Kupang State Agriculture Polytechnic, Animal Health Study Program	The authors would like to acknowledge the Directorate General of Higher Education, Republic of Indonesia for funding this research. The funders had no role in study design, data collection and analysis, decision to publish, or preparation of the manuscript.		10.1371/journal.pone.0083654	Dog	Asia	Indonesia	Flores Island	Modeling - Retrospective	Background: Rabies is a zoonotic disease that, in most human cases, is fatal once clinical signs appear. The disease transmits to humans through an animal bite. Dogs are the main vector of rabies in humans on Flores Island, Indonesia, resulting in about 19 human deaths each year. Currently, rabies control measures on Flores Island include mass vaccination and culling of dogs, laboratory diagnosti…	The objective of this study was to estimate the costs of the applied rabies control measures on Flores Island.	Deterministic economic model developed to calculate the costs of the rabies control measures and their individual cost components - cost in different years (Cy) was compounded to 2011 (C2011) using [C2011 = C x (1 + i)^(2011-y)]	2001-2011	No		The authors would like to acknowledge the Directorate General of Higher Education, Republic of Indonesia for funding this research. The funders had no role in study design, data collection and analysis, decision to publish, or preparation of the manuscript.	Kupang State Agriculture Polytechnic, Animal Health Study Program
Whitehouse, E.R.	[159]	Journal Article	2021	Whitehouse, E.R.	Whitehouse, E.R.; Person, M.K.; Brown, C.M.; Slavinski, S.; Rao, A.K.; Blanton, J.D.	Evaluating surveillance for and estimating administration of rabies postexposure prophylaxis in the united states, 2012–2018	PLoS Neglected Tropical Diseases	CDC - Centers for Disease Control and Prevention, Division of High Consequence Pathogens and Pathology	The author(s) received no specific funding for this work.		10.1371/journal.pntd.0009878	Human	North America	USA	-	Case Studies	Background An evaluation of postexposure prophylaxis (PEP) surveillance has not been conducted in over 10 years in the United States. An accurate assessment would be important to understand current rabies trends and inform public health preparedness and response to human rabies. Methodology/Principle findings To understand PEP surveillance, we sent a survey to public health leads for rabies in 50…		Conducted survey of public health agencies to evaluate PEP surveillance systems, estimated costs, and compared state-level sureveillance data with HCUP data to assess quality.	2012-2018	No		The author(s) received no specific funding for this work.	CDC - Centers for Disease Control and Prevention, Division of High Consequence Pathogens and Pathology
Woodruff, B.A.	[160]	Journal Article	1991	Woodruff, B.A.	Woodruff, B.A.; Jones, J.L.; Eng, T.R.	Human exposure to rabies from pet wild raccoons in South Carolina and West Virginia, 1987 through 1988	American Journal of Public Health	Not Explicitly Stated	Not Explicitly Stated		10.2105/AJPH.81.10.1328	Raccoon	North America	USA	South Carolina, West Virginia	Case Studies	During 1987 and 1988, exposures to eight pet wild raccoons in South Carolina and West Virginia resulted in administration of rabies post-exposure prophylaxis to 19 children and 26 adults. All eight raccoons appeared normal at the time of capture, and three had no signs of illness when sacrificed. The direct medical cost resulting from these exposures was $23 714 ($527 per person). Regulations and…	To describe public health implications and direct healthcare costs of human exposure to rabies from pet raccoons, emphasizing risk of keeping wild animals as pets.	Collected data from public health records, lab results, and interviews with individuals exposed to rabid raccoons. Estimated costs of PEP based on medical records and analyzed exposure routes and outcomes for 45 individuals.	1987-1988	No		Not Explicitly Stated	Not Explicitly Stated
World Health Organization	[161]	Journal Article	1989	World Health Organization	World Health Organization	FOX RABIES: Prophylaxis of fox rabies: a cost-benefit study	Weekly Epidemiological Record	World Health Organization	Not Explicitly Stated	498114		Fox	Europe	France	-	Case Studies	Bait distribution using a light aeroplane and a helicopter and results achieved in 2 departments in autumn 1988 are discussed and cost-benefit evaluation of using a helicopter to distribute oral vaccine for foxes in France discussed. The total estimated cost of preventing human and animal rabies in 1987, tabulated for 22 departments adhering to the Entente interdépartementale de lutte contre la R…	To evaluate the costs and benefits of ORV of foxes using aerial bait distribution, with goal of eliminating fox rabies.	ORV campaigns conducted using helicopters, costs and savings calculated, time required for cost-effectiveness determined.	1988	Yes		Not Explicitly Stated	World Health Organization
Youssef, S. B.	[162]	Journal Article	1998	Youssef, S. B.	Youssef, S. B.; Matter, H. C.; Schumacher, C. L.; Kharmachi, H.; Jemli, J.; Mrabet, L.; Gharbi, M.; Hammami, S.; Hicheri, K. El; Aubert, M. F. A.; Meslin, F. X.	Field evaluation of a dog owner, participation-based, bait delivery system for the oral immunization of dogs against rabies in Tunisia	American Journal of Tropical Medicine and Hygiene	Veterinary Research Institute, La Rabta, Tunis, Tunisia	This work was partially supported by the Arab Gulf Program for the United Nations Development Organizations (AGFUND), through WHO.	29637		Dog	Africa	Tunisia	Ariana	Case Studies	In a field study in a semirural area of northern Tunisia, 314 baits were given to 178 dog owners in 4 temporary bait delivery sites. Baits consisted of a freeze-dried core unit containing sulfadimethoxine (SDM) as a biological marker and an aromatized paraffin envelope without vaccine. Preliminary tests showed positive SDM serum levels were detected in more than 95% of dogs up to 2 days after bai…	To evaluate the feasability and cost-effectiveness of a dog-owner-based bait delivery system for ORV of dogs in rural Tunisia.	Central bait distribution points utlized where owners were provided baits with (no vaccine) and instructions for bait delivery to their dogs, followed by house-to-house followup surveys using biomarkers to confirm bait consumption. Costs and time required for bait delivery calculated.	1994	No - CEA		This work was partially supported by the Arab Gulf Program for the United Nations Development Organizations (AGFUND), through WHO.	Veterinary Research Institute, La Rabta, Tunis, Tunisia
Zienius, D.	[163]	Journal Article	2002	Zienius, D.	Zienius, D.; Bagdonas, J.; Dranseika, A.; Martinov, S.	Rabies prevention program in Lithuania during 1995-2000 period	Biotechnology and Biotechnological Equipment	Lithuanian Veterinary Institute, Kaisiadorys	Not Explicitly Stated			Cat, Dog, Fox, Cattle, Raccoon dog	Europe	Lithuania	-	Case Studies	Rabies prevention program was implemented in Lithuania in the period of 1995-2000. According to the National Rabies prevention program vaccination of dogs and cats is compulsory while other domestic animals are vaccinated after their contact with rabies affected or suspicious animals. In 1995-2000 1044,100 dogs, 94,900 cats and 45,700 cattle were vaccinated in Lithuania. During the last 5-3 years…	To evaluate the impact of Lithuania's national rabies prevention program (ORV, mandatory domestic vaccinations) on the epidemiological situation and economic burden on rabies,	ORV campaigns via aircraft used twice annually, serological testing and biomarker surveillance, and vaccination data collected for domestics. Costs recorded.	1995-2000	No		Not Explicitly Stated	Lithuanian Veterinary Institute, Kaisiadorys
Zienius, D.	[164]	Journal Article	2005	Zienius, D.	Zienius, D.; Petkevičius, S.; Vyšniauskas, A.	The 1995-2000 ORV program in Lithuania wildlife	Medycyna Weterynaryjna	Veterinary Institute of Lithunian Veterinary Academy	Not Explicitly Stated			Fox, Raccoon dog	Europe	Lithuania	-	Case Studies	The present study investigated the influence of rabies oral vaccination program (ORV) on rabies distribution in wildlife in Lithuania. From 1995 to 2000 on a territory of 10,000 km2 in 27 out of 44 districts in Lithuania, 950,000 doses of oral vaccines SAG-1, Lysvulpen, Rabifox were distributed (15-25 baits/km2). The total cost of the rabies prevention campaign in wildlife was €746,731, wherein €…	To evaluate the impact of the ORV prgram on rabies distribution in wildlife and to asses the cost-effectiveness of the vaccination campaigns.	Three ORV types distributed via aircraft/huners/forest rangers in 27 districts of Lithunia, followed by monitoring via serological testing for anitbidoies and biomarkers.	1995-2000	No		Not Explicitly Stated	Veterinary Institute of Lithunian Veterinary Academy
Zinsstag, J.	[166]	Conference Paper	2012	Zinsstag, J.	Zinsstag, J.; Lechenne, M.; Mindekem, R.; Naissengar, S.; Schelling, E.	The economics of dog rabies control and the potential for combining it with other interventions		Swiss Tropical and Public Health Institute	Not Explicitly Stated	978-92-9044-896-9		Dog	Global	Global	-	Modeling - Retrospective and Prospective	Rabies control in developing countries is often haphazardly organised as a result of poor communication between the human and animal health sectors. Ministries operate with a narrow focus: for example, the Ministry of Health is unwilling to assume responsibility for an intervention outside the public health sphere, and the Ministry of Agriculture and Livestock prioritises cattle over dogs and wil…	To evaluate the economics of controlling dog rabies and assess the potential for integrating rabies elimination with other health interventions to improve cost-effectiveness and sustainability.	Epidemiological modeling used to estimate rabies transmission dynamics and vaccination thresholds. Economic evaluation of intervention costs and analysis of co-delivery with other public health interventions.		No - CEA		Not Explicitly Stated	SwissTPH - Swiss Tropical and Public Health Institute
Zinsstag, J.	[165]	Journal Article	2011	Zinsstag, J.	Zinsstag, J.; Dürr, S.; Penny, M. A.; Mindekem, R.; Roth, F.; Gonzalez, S. M.; Naissengar, S.; Hattendorf, J.	Transmission dynamics and cost-effectiveness of rabies control in dogs and humans in an African City	Revue Médecine Tropicale	Swiss Tropical and Public Health Institute	Translation Needed	0025682X		Dog	Africa	Chad	N'Djamena	Modeling - Retrospective and Prospective	Control of human rabies in developing countries depends on prevention in dogs. The purpose of this study was to evaluate the cost-saving potential for the public health sector of intervention to control rabies in animal-host reservoirs. An existing deterministic model was adapted to allow study of dog-to-human rabies transmission. Model parameters were fitted to data from routine weekly reports o…	To model the transmission dynamics of rabies in dogs and evaluate the cost-effectiveness of mass dog vaccinations as a control strategy in an urban rabies-endemic area.	Mathmatical modeling of rabies rabies transmission in dog populations, incorporating vaccination coverage and human PEP. Cost-effectiveness analysis comparing mass dog vaccination campaigns to reliance on human PEP alone. Sensitivity analysis to assess robustness of findings under different vaccination coverage levels.	2002-2005	No - CEA		Translation Needed	SwissTPH - Swiss Tropical and Public Health Institute
